# Supplementary material for: Meta-analysis Reveals Genome-Wide Significance at 15q13 for Nonsyndromic Clefting of Both the Lip and the Palate, and Functional Analyses Implicate GREM1 As a Plausible Causative Gene
Source: PLoS Genet. 2016 Mar 11;12(3):e1005914. doi: 10.1371/journal.pgen.1005914 (PMC4788144; doi:10.1371/journal.pgen.1005914)
Supplement: S1 Dataset — (XLS) [file pgen.1005914.s004.xls]

## Sheet: Legend
Genotyped variants at 15q13 in genome-wide dataset nsCL/P of Ludwig et al. 2012, including subsample information
MAF	minor allele frequency
T/NT	transmission / non-transmission
P_meta_Euro	Result of the Likelihood ratio test for the European dataset (meta_Euro; includes Central European case-control GWAS and European trios)
P_meta_all	Result of the Likelihood ratio test for the All- dataset (meta_all; includes Central European case-control GWAS and All trios)
a - includes European and Asian trios
b - Two meta-analyses were conducted, one on European individuals only (meta_Euro), and on Asian and European individuals (meta_all)

## Sheet: Data
SNP information				Central European case-control GWAS					European Trios		All Triosa		Meta-analysisb
SNP	Chrom	Pos (hg19)	Alleles	cases genotypes	cases MAF	controls genotypes	controls MAF	P_cc	T/NT	P_TDT_Euro	T/NT	P_TDT_all	P_meta_Euro	P_meta_all
rs8023613	15	32952193	G/T	228/150/21	0.241	899/376/42	0.175	3.28E-05	229/202	0.193	453/449	0.894	0.0594	0.0322
rs1406387	15	32958711	A/G	67/182/150	0.396	228/617/465	0.410	5.02E-01	325/335	0.697	718/708	0.791	0.455	0.884
rs8037112	15	32962759	A/G	47/188/164	0.353	180/607/530	0.367	4.80E-01	327/303	0.339	699/719	0.595	0.836	0.408
rs16963973	15	32963205	A/G	226/150/23	0.246	803/449/64	0.219	1.18E-01	224/207	0.413	312/319	0.781	0.601	0.227
rs16964074	15	32963756	A/G	244/138/17	0.216	852/413/53	0.197	2.50E-01	222/231	0.672	342/361	0.474	0.275	0.207
rs12909871	15	32965357	A/G	2/50/347	0.068	7/211/1100	0.085	1.06E-01	109/95	0.327	315/298	0.492	0.695	0.868
rs11634086	15	32965630	A/G	110/201/88	0.472	380/640/297	0.468	8.46E-01	326/352	0.318	667/710	0.247	0.392	0.285
rs7161975	15	32967839	A/G	5/67/326	0.097	25/245/1048	0.112	2.41E-01	133/154	0.215	274/280	0.799	0.0861	0.386
rs7162000	15	32967880	A/G	144/178/77	0.416	466/605/245	0.416	1.00E+00	338/328	0.698	715/697	0.632	0.781	0.691
rs7170561	15	32968923	A/C	204/173/21	0.270	600/548/151	0.327	2.56E-03	289/285	0.867	665/625	0.265	0.0266	0.0102
rs10519737	15	32969457	A/C	60/200/139	0.401	164/569/573	0.343	3.22E-03	304/294	0.683	345/327	0.487	0.0189	0.0123
rs7177176	15	32970057	A/G	253/133/11	0.195	750/496/72	0.243	4.69E-03	233/232	0.963	595/557	0.263	0.0466	0.0153
rs1881536	15	32970550	C/T	3/93/303	0.124	26/329/961	0.145	1.35E-01	150/153	0.863	419/383	0.204	0.242	0.747
rs3817592	15	32971758	C/T	20/162/217	0.253	144/562/612	0.322	2.09E-04	293/291	0.934	623/659	0.315	0.0125	0.00437
rs12438604	15	32972997	A/C	11/126/262	0.185	74/463/780	0.232	5.64E-03	236/228	0.71	610/617	0.842	0.0993	0.115
rs7165737	15	32977101	A/G	47/198/154	0.366	185/566/567	0.355	5.82E-01	329/335	0.816	687/662	0.496	0.837	0.384
rs6494587	15	32981643	A/G	1/41/357	0.054	4/200/1114	0.079	1.54E-02	112/98	0.334	479/530	0.108	0.385	0.0167
rs1997317	15	32985954	C/T	118/199/82	0.455	426/591/301	0.453	9.12E-01	320/356	0.166	728/696	0.396	0.287	0.522
rs1997316	15	32985987	G/T	1/54/344	0.070	20/205/1093	0.093	5.26E-02	101/108	0.628	117/131	0.374	0.0848	0.0478
rs7494781	15	32988138	C/T	355/42/2	0.058	1072/242/4	0.095	7.64E-04	98/113	0.302	544/485	0.0659	0.122	0.00261
rs16969816	15	32993645	A/G	6/85/308	0.122	40/402/874	0.183	4.27E-05	187/200	0.509	551/602	0.133	0.000948	0.00103
rs16969862	15	32994001	A/G	351/45/3	0.064	1044/264/10	0.108	2.18E-04	120/118	0.897	502/467	0.261	0.00798	0.00965
rs12591992	15	32994056	A/G	106/190/103	0.496	288/619/408	0.454	1.69E-02	337/338	0.969	549/558	0.787	0.101	0.218
rs4779584	15	32994756	C/T	288/102/9	0.150	837/439/40	0.197	2.39E-03	214/199	0.46	471/465	0.845	0.00876	0.0776
rs11857997	15	32997836	C/T	109/200/90	0.476	345/609/364	0.493	1.35E-01	359/348	0.679	389/378	0.691	0.183	0.193
rs11632715	15	33004247	A/G	83/198/118	0.456	329/613/375	0.483	2.02E-01	343/356	0.623	605/647	0.235	0.216	0.0877
rs1528734	15	33015206	A/G	43/162/194	0.311	130/531/657	0.300	5.73E-01	291/284	0.77	702/645	0.12	0.547	0.107
rs12915554	15	33023486	A/C	58/202/139	0.398	172/534/586	0.340	3.05E-03	318/305	0.602	359/350	0.735	0.0151	0.0252
rs3743105	15	33023951	A/G	64/201/134	0.412	268/621/428	0.439	1.83E-01	307/328	0.405	576/593	0.619	0.126	0.236
rs17525764	15	33024567	C/T	338/60/1	0.078	1050/241/27	0.112	7.01E-03	137/124	0.421	386/425	0.171	0.0134	0.928
rs10318	15	33025979	C/T	283/106/9	0.156	864/419/34	0.185	5.42E-02	187/180	0.715	594/539	0.102	0.108	0.0181
rs11071936	15	33029550	A/G	163/185/51	0.360	604/559/155	0.330	1.22E-01	304/315	0.658	661/687	0.479	0.166	0.152
rs7175986	15	33033107	A/G	341/57/1	0.074	1053/240/24	0.109	4.52E-03	134/127	0.665	138/127	0.499	0.0223	0.014
rs12905295	15	33037117	C/T	0/28/371	0.035	2/114/1202	0.045	2.31E-01	77/61	0.173	78/61	0.149	0.788	0.739
rs7496435	15	33038495	G/T	1/20/378	0.028	1/76/1230	0.030	7.41E-01	32/37	0.547	242/250	0.718	0.508	0.649
rs10519740	15	33040782	C/T	97/211/91	0.492	371/628/316	0.479	5.11E-01	334/369	0.187	424/470	0.124	0.158	0.109
rs1919360	15	33043455	C/T	291/103/5	0.142	855/431/32	0.188	1.93E-03	207/160	0.0142	598/529	0.0398	7.86e-05	0.000985
rs1919362	15	33043657	C/T	219/165/15	0.244	602/583/132	0.322	2.44E-05	314/255	0.0134	704/620	0.021	2.35e-06	2.8e-05
rs1258763	15	33050423	A/G	219/163/17	0.247	578/590/149	0.337	1.30E-06	319/264	0.0227	446/382	0.0261	5.36e-07	1.81e-06
rs3108628	15	33055566	C/T	286/105/8	0.152	923/357/38	0.164	3.97E-01	183/171	0.524	438/390	0.0953	0.293	0.0619
rs2053939	15	33056216	C/T	34/174/191	0.303	124/530/664	0.295	6.63E-01	286/255	0.183	673/611	0.0836	0.21	0.0906
rs3817591	15	33057775	C/T	67/187/145	0.402	245/637/435	0.428	2.03E-01	324/332	0.755	748/694	0.155	0.268	0.617
rs3812929	15	33059063	G/T	43/201/154	0.361	254/642/422	0.436	1.38E-04	300/347	0.0646	502/531	0.367	6.91e-05	0.00251
rs2840190	15	33060407	A/G	21/150/228	0.241	47/348/923	0.168	4.91E-06	206/188	0.364	223/207	0.44	0.00013	0.000239
rs1258726	15	33061916	C/T	26/162/211	0.268	63/417/838	0.206	2.35E-04	233/223	0.64	612/580	0.354	0.00392	0.0073
rs3743106	15	33063809	G/T	84/215/98	0.482	438/613/255	0.430	1.63E-05	298/353	0.0311	568/664	0.00624	5.35e-06	2.34e-06
rs17816333	15	33064297	A/G	216/156/27	0.263	643/547/126	0.304	2.92E-02	291/283	0.738	349/339	0.703	0.0808	0.0857
rs1258732	15	33065311	A/G	31/159/209	0.277	97/487/733	0.259	3.08E-01	275/235	0.0765	356/302	0.0353	0.0483	0.0241
rs2037844	15	33065645	A/G	1/76/322	0.098	18/306/994	0.130	1.38E-02	113/151	0.0193	279/292	0.586	0.000602	0.0683
rs1258734	15	33067656	A/G	162/186/51	0.361	621/551/146	0.320	3.28E-02	304/275	0.228	638/652	0.697	0.527	0.134
rs896507	15	33068281	A/C	174/187/38	0.330	556/575/186	0.360	1.26E-01	310/328	0.476	400/424	0.403	0.591	0.734
rs2077680	15	33073851	C/T	141/209/49	0.385	396/632/290	0.460	1.93E-04	345/301	0.0834	702/702	1	0.00012	0.0403
rs12911544	15	33079488	A/G	12/127/260	0.189	58/404/856	0.197	6.18E-01	228/220	0.705	286/276	0.673	0.949	0.996
rs4414465	15	33083093	G/T	321/74/4	0.103	1028/266/23	0.118	2.29E-01	128/120	0.611	550/484	0.0401	0.223	0.0174
rs12915737	15	33083841	C/T	213/156/30	0.271	606/570/141	0.323	5.06E-03	305/295	0.683	579/595	0.641	0.0261	0.238
rs7180433	15	33084924	A/G	86/210/103	0.479	317/646/353	0.486	7.06E-01	363/335	0.289	720/697	0.541	0.606	0.762
rs1258749	15	33086481	C/T	14/117/268	0.182	52/363/903	0.177	7.74E-01	219/168	0.00953	252/187	0.00192	0.0413	0.0138
rs11634255	15	33087472	A/G	92/210/97	0.494	386/630/300	0.467	5.59E-02	287/336	0.0496	650/664	0.699	0.00613	0.161
rs8036757	15	33087705	A/G	81/185/132	0.436	318/631/365	0.482	2.52E-02	297/336	0.121	692/740	0.205	0.00732	0.0216
rs1258806	15	33091281	G/T	266/119/14	0.184	910/360/48	0.173	4.73E-01	170/218	0.0148	192/253	0.00383	0.0253	0.00904
rs2123067	15	33092507	C/T	60/190/149	0.388	229/622/462	0.411	2.55E-01	294/322	0.259	479/494	0.631	0.109	0.279
rs12593223	15	33092962	A/G	31/156/212	0.273	79/460/778	0.235	2.82E-02	247/238	0.683	533/542	0.784	0.0685	0.33
rs16959022	15	33092979	C/T	366/33/0	0.041	1189/126/3	0.050	3.10E-01	68/55	0.241	459/431	0.348	0.118	0.221
rs6494692	15	33094597	G/T	14/120/265	0.185	49/363/906	0.175	5.01E-01	218/170	0.0148	254/192	0.00333	0.0275	0.009
rs9806641	15	33095895	A/C	27/151/221	0.257	94/472/751	0.251	7.23E-01	275/265	0.667	329/322	0.784	0.579	0.661
rs11631339	15	33097894	C/T	221/151/27	0.257	755/469/93	0.249	6.45E-01	265/274	0.698	321/328	0.783	0.55	0.611
rs13329443	15	33101473	G/T	2/62/330	0.084	21/275/1001	0.122	2.96E-03	122/150	0.0896	122/155	0.0474	0.000921	0.000429
rs7178265	15	33105403	A/G	211/154/34	0.278	757/463/98	0.250	1.20E-01	260/267	0.76	264/274	0.666	0.194	0.166
rs16959110	15	33106236	G/T	220/162/17	0.246	703/517/96	0.269	1.78E-01	268/231	0.0977	596/555	0.227	0.0329	0.081
rs12905294	15	33106968	A/G	65/208/124	0.426	252/583/482	0.413	5.24E-01	307/326	0.45	663/715	0.161	0.93	0.419
rs12593365	15	33107990	C/T	25/167/207	0.272	72/429/817	0.217	1.49E-03	237/224	0.545	581/566	0.658	0.00815	0.0404
rs1881537	15	33109315	G/T	308/88/3	0.118	973/320/24	0.140	1.08E-01	178/153	0.169	585/529	0.0934	0.0349	0.0262
rs11636374	15	33109941	C/T	216/159/24	0.259	836/418/63	0.207	1.70E-03	211/231	0.341	541/561	0.547	0.00416	0.0303
rs1258791	15	33109954	C/T	327/69/3	0.094	1067/246/5	0.097	7.87E-01	101/91	0.47	207/237	0.155	0.485	0.304
rs1534596	15	33114882	A/C	148/182/69	0.401	522/582/173	0.363	5.78E-02	319/302	0.495	511/455	0.0716	0.407	0.795
rs921510	15	33117302	G/T	270/122/7	0.170	852/412/54	0.197	9.00E-02	235/189	0.0255	645/559	0.0132	0.00503	0.00272
rs1258769	15	33123153	G/T	103/182/114	0.486	355/617/308	0.482	1.21E-01	345/313	0.212	391/355	0.187	0.843	0.933
rs1258767	15	33126454	C/T	23/123/252	0.212	98/496/724	0.263	4.99E-03	250/234	0.467	290/273	0.474	0.142	0.168
rs4780042	15	33129380	C/T	36/147/215	0.275	99/464/755	0.251	1.89E-01	268/259	0.695	274/264	0.666	0.232	0.222
rs10519753	15	33132225	C/T	8/120/271	0.170	59/419/839	0.204	3.74E-02	209/239	0.156	584/629	0.196	0.0136	0.0314
rs7164743	15	33143860	A/G	375/24/0	0.030	1242/75/1	0.029	8.99E-01	32/34	0.806	172/165	0.703	0.793	0.768
rs1869034	15	33144202	C/T	66/205/128	0.422	215/630/473	0.402	3.07E-01	300/343	0.0899	479/549	0.029	0.602	0.26
rs10519756	15	33148207	C/T	233/153/13	0.224	801/451/66	0.221	8.50E-01	230/236	0.781	262/270	0.729	0.74	0.7
rs8034124	15	33149059	C/T	319/76/3	0.103	1127/182/9	0.076	1.47E-02	101/108	0.628	192/218	0.199	0.0443	0.0157
rs8032931	15	33149087	A/G	128/204/67	0.424	468/627/221	0.406	3.81E-01	342/307	0.169	548/491	0.077	0.698	0.377
rs4780048	15	33149893	A/G	242/137/20	0.222	898/372/45	0.176	3.72E-03	187/179	0.676	530/514	0.62	0.0767	0.283
rs4780049	15	33150851	A/G	271/120/8	0.170	846/411/60	0.202	5.26E-02	236/209	0.201	638/582	0.109	0.0233	0.0186
rs4780050	15	33151160	C/T	20/136/242	0.221	45/372/899	0.176	4.18E-03	178/187	0.638	515/531	0.621	0.0878	0.293
rs4780052	15	33154851	A/C	83/193/123	0.450	319/673/322	0.499	1.47E-02	344/313	0.226	471/434	0.219	0.415	0.554
rs10519760	15	33154897	A/G	216/154/29	0.266	782/462/72	0.230	4.08E-02	231/226	0.815	576/545	0.355	0.203	0.755
rs16960151	15	33156583	C/T	36/152/211	0.281	82/499/737	0.252	1.01E-01	266/255	0.63	566/599	0.334	0.139	0.946
rs8038990	15	33158786	A/G	220/158/21	0.251	755/500/63	0.237	4.35E-01	251/233	0.413	626/628	0.955	0.95	0.659
rs12917529	15	33159511	A/C	123/207/69	0.432	352/691/275	0.471	4.99E-02	354/304	0.0513	723/694	0.441	0.00568	0.0882
rs7165427	15	33160260	C/T	45/177/177	0.335	171/634/513	0.370	6.31E-02	283/320	0.132	667/701	0.358	0.0174	0.0761
rs12594394	15	33164777	A/G	35/168/196	0.298	98/537/682	0.278	2.70E-01	254/257	0.894	603/635	0.363	0.498	0.856
rs12595789	15	33167171	A/G	121/199/79	0.447	394/668/256	0.448	9.89E-01	340/313	0.291	705/709	0.915	0.438	0.935
rs347940	15	33177670	A/G	232/136/31	0.248	799/443/69	0.222	1.24E-01	219/213	0.773	599/558	0.228	0.373	0.831
rs347931	15	33185277	A/G	67/176/156	0.388	234/641/443	0.421	1.08E-01	297/342	0.075	680/729	0.192	0.0164	0.0485
rs7162186	15	33186216	C/T	237/135/27	0.237	844/417/57	0.201	3.39E-02	198/189	0.647	497/451	0.135	0.227	0.943
rs17228908	15	33194643	C/T	226/153/20	0.242	735/506/77	0.250	6.20E-01	241/269	0.215	287/324	0.134	0.57	0.414
rs1376791	15	33195436	C/T	47/168/183	0.329	124/568/626	0.310	2.98E-01	308/279	0.231	456/390	0.0233	0.113	0.0154
rs12912842	15	33196294	C/T	367/32/0	0.040	1168/145/5	0.059	4.13E-02	66/56	0.365	246/199	0.0259	0.0344	0.00327
rs1122090	15	33197411	A/G	0/32/367	0.040	5/144/1169	0.058	4.51E-02	57/64	0.525	200/243	0.0411	0.058	0.0058
rs11634576	15	33205527	C/T	131/196/69	0.422	439/663/215	0.415	7.31E-01	315/337	0.389	577/600	0.503	0.388	0.455
rs7180533	15	33206460	G/T	149/188/62	0.391	461/655/201	0.401	5.98E-01	319/330	0.666	578/587	0.792	0.963	0.931
rs12904870	15	33207082	C/T	131/197/70	0.423	437/664/215	0.416	6.94E-01	317/343	0.312	577/601	0.484	0.314	0.425
rs4780058	15	33209958	A/C	253/129/17	0.204	888/371/56	0.184	2.02E-01	192/203	0.58	511/514	0.925	0.198	0.453
rs11635135	15	33213273	A/G	312/82/5	0.115	1144/164/10	0.070	4.53E-05	102/118	0.281	151/191	0.0305	0.000432	3.61e-05
rs11632769	15	33215074	C/T	137/194/67	0.412	450/663/203	0.406	7.62E-01	320/348	0.279	583/610	0.434	0.317	0.415
rs16961209	15	33215267	A/G	61/189/149	0.390	170/621/527	0.365	1.95E-01	336/303	0.192	454/390	0.0276	0.0661	0.0116
rs17816555	15	33215311	C/T	168/179/52	0.355	604/580/134	0.322	8.27E-02	287/321	0.168	376/439	0.0273	0.0285	0.00506
rs347914	15	33230227	A/G	128/200/71	0.429	423/675/220	0.423	7.75E-01	312/348	0.161	582/613	0.37	0.223	0.368
rs1470678	15	33231485	C/T	31/162/205	0.281	114/588/616	0.310	1.23E-01	297/277	0.404	488/500	0.703	0.659	0.228
rs16961611	15	33232708	A/G	373/25/0	0.031	1189/125/4	0.050	2.50E-02	55/53	0.847	240/197	0.0397	0.0819	0.00431
rs11072074	15	33233556	C/T	358/41/0	0.051	1184/131/2	0.051	9.89E-01	72/76	0.742	72/78	0.624	0.798	0.706
rs6494794	15	33251727	C/T	14/120/265	0.185	28/365/925	0.160	8.31E-02	208/197	0.585	414/398	0.574	0.118	0.16
rs2928023	15	33258981	G/T	266/124/9	0.178	850/423/42	0.193	3.39E-01	214/213	0.961	273/265	0.73	0.494	0.382
rs7178197	15	33259043	A/C	352/46/1	0.060	1178/135/5	0.055	5.82E-01	86/80	0.641	115/104	0.457	0.986	0.801
rs2923051	15	33259313	A/C	1/47/350	0.062	9/146/1162	0.062	9.43E-01	76/76	1	77/76	0.936	0.96	0.994
rs2930131	15	33261232	A/G	129/200/70	0.426	463/625/230	0.412	4.70E-01	304/317	0.602	542/550	0.809	0.38	0.532
rs8034555	15	33262737	C/T	28/147/224	0.254	75/432/811	0.221	5.26E-02	243/238	0.82	509/494	0.636	0.131	0.141
rs899466	15	33264201	A/G	269/123/6	0.170	874/410/34	0.181	4.35E-01	206/203	0.882	266/255	0.63	0.525	0.386
rs1809366	15	33264308	A/G	270/123/6	0.169	874/410/34	0.181	4.18E-01	206/205	0.961	266/257	0.694	0.561	0.415
rs12899690	15	33267971	A/G	2/22/375	0.033	3/82/1233	0.033	9.14E-01	30/44	0.104	30/44	0.104	0.227	0.227
rs2597094	15	33277809	A/G	67/202/130	0.421	224/608/486	0.401	3.08E-01	333/328	0.846	621/608	0.711	0.398	0.374
rs12101357	15	33281369	C/T	6/65/328	0.096	11/194/1113	0.082	2.05E-01	122/105	0.259	124/106	0.235	0.0928	0.0849
rs343932	15	33281953	A/C	45/191/163	0.352	160/585/570	0.344	6.76E-01	321/315	0.812	422/417	0.863	0.647	0.691
rs1564328	15	33282844	G/T	368/30/0	0.038	1261/55/1	0.022	1.15E-02	19/33	0.0522	224/233	0.674	0.00189	0.209
rs343916	15	33287881	A/G	254/131/14	0.199	801/457/53	0.215	3.40E-01	222/237	0.484	288/295	0.772	0.893	0.703
rs1871362	15	33288924	A/G	108/194/97	0.486	321/657/340	0.493	3.01E-01	349/328	0.42	727/726	0.979	0.194	0.557
rs1871361	15	33288962	A/G	262/118/18	0.193	914/353/51	0.173	1.90E-01	156/163	0.695	407/421	0.627	0.22	0.256
rs17816609	15	33289327	A/C	376/21/2	0.031	1235/80/3	0.033	8.60E-01	44/30	0.104	44/30	0.104	0.206	0.206
rs747349	15	33289949	A/G	222/150/27	0.256	725/494/99	0.263	7.02E-01	235/268	0.141	492/503	0.727	0.435	0.947
rs76725	15	33290270	A/G	194/168/35	0.300	624/559/135	0.314	4.34E-01	295/289	0.804	548/526	0.502	0.472	0.318
rs343918	15	33290655	A/C	136/183/80	0.430	488/604/225	0.400	1.45E-01	310/348	0.139	400/427	0.348	0.0378	0.0961
rs343921	15	33294217	A/G	227/145/23	0.242	779/450/87	0.237	7.90E-01	225/240	0.487	377/388	0.691	0.496	0.633
rs12591390	15	33297953	C/T	285/103/11	0.157	937/353/27	0.155	8.84E-01	181/173	0.671	512/518	0.852	0.835	0.815
rs17229055	15	33298235	C/T	1/52/346	0.068	7/172/1139	0.071	7.79E-01	84/90	0.649	163/167	0.826	0.6	0.733
rs1375933	15	33301508	A/G	296/95/8	0.139	1027/268/22	0.118	1.24E-01	123/157	0.0422	125/158	0.0498	0.012	0.0138
rs11637416	15	33304172	C/T	15/102/282	0.165	34/324/958	0.149	2.67E-01	178/151	0.137	223/210	0.532	0.0672	0.231
rs10519771	15	33306560	C/T	11/105/283	0.159	34/320/964	0.147	4.14E-01	175/150	0.166	221/205	0.438	0.12	0.263
rs10519772	15	33306742	A/G	49/187/162	0.358	167/574/571	0.346	5.38E-01	317/289	0.255	568/560	0.812	0.213	0.582
rs10519773	15	33307453	C/T	11/106/282	0.160	39/371/907	0.170	5.07E-01	166/187	0.264	288/314	0.289	0.206	0.212
rs12592701	15	33307752	C/T	57/189/153	0.380	213/612/493	0.394	4.79E-01	298/336	0.131	621/648	0.448	0.115	0.305
rs345827	15	33308081	A/G	180/170/49	0.336	586/577/155	0.336	9.73E-01	305/292	0.595	603/585	0.602	0.685	0.653
rs345829	15	33308641	C/T	9/86/304	0.130	28/258/1032	0.119	4.11E-01	164/150	0.429	165/151	0.431	0.256	0.257
rs345844	15	33312998	A/G	23/157/219	0.254	98/504/715	0.266	5.24E-01	255/256	0.965	619/651	0.369	0.635	0.272
rs345850	15	33315403	G/T	123/203/73	0.437	410/618/263	0.443	7.78E-01	304/326	0.381	567/576	0.79	0.67	0.961
rs10519777	15	33320563	A/G	11/125/263	0.184	63/394/860	0.197	4.17E-01	209/217	0.698	287/294	0.772	0.398	0.458
rs1450114	15	33321940	A/G	96/200/102	0.492	332/619/366	0.487	7.95E-01	313/339	0.309	634/617	0.631	0.588	0.588
rs12903271	15	33322478	C/T	271/121/7	0.169	912/360/45	0.171	9.13E-01	198/191	0.723	275/268	0.764	0.739	0.762
rs184694	15	33322632	A/G	346/50/3	0.070	1142/173/3	0.068	8.22E-01	74/81	0.574	477/455	0.471	0.578	0.559
rs345874	15	33323738	C/T	73/203/123	0.437	264/645/409	0.445	7.03E-01	324/304	0.425	572/568	0.906	0.762	0.898
rs7162923	15	33327028	C/T	99/203/97	0.497	367/623/328	0.485	5.50E-01	338/313	0.327	613/635	0.533	0.782	0.393
rs345887	15	33329895	A/G	155/174/70	0.393	493/643/181	0.382	5.42E-01	311/302	0.716	601/599	0.954	0.871	0.765
rs182951	15	33332101	A/G	5/59/335	0.086	7/236/1075	0.095	4.71E-01	96/91	0.715	459/475	0.601	0.79	0.436
rs8028114	15	33332321	C/T	49/146/203	0.307	105/545/664	0.287	3.01E-01	287/304	0.484	564/548	0.631	0.845	0.328
rs345747	15	33342543	A/G	227/155/17	0.237	780/464/74	0.232	7.84E-01	231/237	0.782	617/608	0.797	0.697	0.936
rs11636078	15	33344398	A/G	200/150/49	0.311	657/547/114	0.294	3.71E-01	312/291	0.392	567/570	0.929	0.989	0.564
rs343913	15	33345876	A/C	65/166/168	0.371	151/625/540	0.352	3.32E-01	312/327	0.553	610/614	0.909	0.819	0.654
rs1349964	15	33352989	C/T	49/201/148	0.376	203/633/473	0.397	2.76E-01	309/299	0.685	509/511	0.95	0.642	0.483
rs17816730	15	33355217	A/G	8/125/266	0.177	37/355/926	0.163	3.51E-01	190/199	0.648	269/273	0.864	0.764	0.659
rs12904922	15	33356715	A/G	9/127/263	0.182	37/360/919	0.165	2.64E-01	190/199	0.648	269/273	0.864	0.668	0.577
rs2306277	15	33357262	C/T	123/206/70	0.434	381/646/278	0.461	1.79E-01	327/336	0.727	594/580	0.683	0.501	0.265
rs11072170	15	33359370	C/T	175/168/56	0.351	580/579/156	0.339	5.34E-01	319/300	0.445	512/513	0.975	0.903	0.692
rs11858145	15	33359574	A/C	151/200/48	0.371	477/638/201	0.395	2.13E-01	300/307	0.776	514/511	0.925	0.508	0.413
rs11639303	15	33360483	A/G	55/161/176	0.346	148/592/574	0.338	6.89E-01	301/315	0.573	513/503	0.754	0.892	0.625
rs10519780	15	33362646	C/T	9/131/259	0.187	41/375/901	0.174	3.88E-01	203/214	0.59	280/288	0.737	0.852	0.787
rs10519781	15	33362794	A/C	177/167/55	0.347	575/591/151	0.339	6.75E-01	315/303	0.629	504/515	0.73	0.951	0.599
rs17235554	15	33365334	A/G	344/54/1	0.070	1146/168/4	0.067	7.33E-01	94/76	0.167	168/151	0.341	0.438	0.553
rs345804	15	33365800	C/T	230/148/20	0.236	764/489/65	0.235	9.36E-01	205/231	0.213	413/426	0.654	0.347	0.68
rs345800	15	33382657	A/G	147/202/50	0.378	479/638/201	0.395	4.08E-01	296/301	0.838	502/502	1	0.666	0.619
rs345803	15	33387095	G/T	4/86/309	0.118	19/248/1049	0.109	4.74E-01	144/135	0.59	146/135	0.512	0.379	0.334
rs345782	15	33395900	A/G	64/202/133	0.414	217/655/446	0.413	9.83E-01	321/303	0.471	526/512	0.664	0.593	0.718
rs1454992	15	33396570	A/C	348/49/2	0.066	1145/170/3	0.067	9.72E-01	87/83	0.759	453/441	0.688	0.804	0.7
rs345779	15	33397025	A/C	129/199/71	0.427	422/660/234	0.429	9.49E-01	309/306	0.904	584/570	0.68	0.896	0.71
rs345776	15	33398259	C/T	238/140/21	0.228	808/448/61	0.216	4.85E-01	231/231	1	582/571	0.746	0.63	0.934
rs345764	15	33404649	A/G	26/148/223	0.252	94/515/707	0.267	3.95E-01	240/266	0.248	488/518	0.344	0.154	0.207
rs345763	15	33405052	A/G	24/132/243	0.226	82/505/730	0.254	1.04E-01	243/276	0.147	423/464	0.169	0.0295	0.0383
rs345760	15	33406907	C/T	303/90/6	0.128	933/354/31	0.158	3.71E-02	170/155	0.405	206/191	0.452	0.0391	0.0508
rs17235638	15	33406931	C/T	89/163/147	0.427	230/606/475	0.407	3.13E-01	316/282	0.164	534/489	0.159	0.0909	0.0839
rs17816808	15	33407307	A/G	327/67/5	0.096	1076/228/14	0.097	9.59E-01	141/123	0.268	301/274	0.26	0.392	0.324
rs2444953	15	33409321	A/G	45/172/182	0.328	134/572/610	0.319	6.28E-01	273/283	0.671	645/670	0.491	0.97	0.749
rs4780081	15	33410566	C/T	214/155/29	0.268	728/489/79	0.250	3.07E-01	224/230	0.778	287/279	0.737	0.357	0.665
rs10519792	15	33414276	A/C	361/36/2	0.050	1174/139/4	0.056	5.38E-01	75/63	0.307	198/171	0.16	0.242	0.126
rs1454985	15	33414466	C/T	90/174/135	0.444	233/649/434	0.424	3.23E-01	345/304	0.108	563/512	0.12	0.0653	0.0662
rs4780082	15	33415482	A/G	93/179/127	0.457	300/656/361	0.477	3.41E-01	316/342	0.311	684/723	0.298	0.164	0.163
rs2444957	15	33415813	A/G	6/90/303	0.128	30/354/933	0.157	4.08E-02	155/170	0.405	190/206	0.421	0.0419	0.0494
rs12910096	15	33419322	A/C	4/58/337	0.083	13/226/1077	0.096	2.70E-01	123/136	0.419	235/261	0.243	0.179	0.113
rs1454987	15	33420146	A/G	48/169/180	0.334	129/575/611	0.317	3.68E-01	275/282	0.767	649/670	0.563	0.677	0.996
rs11630560	15	33422615	A/G	343/52/3	0.073	1141/165/6	0.067	5.99E-01	72/86	0.265	73/86	0.303	0.248	0.273
rs8023846	15	33423774	A/G	4/65/330	0.091	14/236/1068	0.100	4.73E-01	127/141	0.392	374/384	0.716	0.263	0.509
rs2444962	15	33426767	A/G	0/38/361	0.048	2/142/1173	0.055	3.83E-01	75/89	0.274	465/476	0.72	0.16	0.528
rs11629580	15	33431375	C/T	108/180/110	0.497	330/674/312	0.493	6.44E-01	322/352	0.248	625/650	0.484	0.248	0.402
rs7165173	15	33432543	A/G	109/181/109	0.500	340/670/307	0.487	5.37E-01	308/340	0.209	606/631	0.477	0.183	0.349
rs2468747	15	33432819	A/C	6/58/335	0.088	14/253/1050	0.107	1.24E-01	118/131	0.41	270/266	0.863	0.0952	0.486
rs2444967	15	33433635	A/G	71/187/141	0.412	214/639/464	0.405	7.17E-01	315/327	0.636	682/704	0.555	0.928	0.767
rs7162655	15	33436065	A/G	188/170/41	0.316	655/548/114	0.295	2.53E-01	267/264	0.896	297/287	0.679	0.478	0.631
rs2468756	15	33436984	A/C	100/189/110	0.487	298/666/353	0.479	6.80E-01	324/341	0.51	678/706	0.452	0.85	0.691
rs7165262	15	33439811	A/G	207/158/34	0.283	685/523/107	0.280	8.71E-01	248/257	0.689	276/280	0.865	0.69	0.814
rs11631772	15	33444959	C/T	127/184/88	0.451	417/657/244	0.434	4.04E-01	324/337	0.613	634/631	0.933	0.346	0.685
rs1399079	15	33447150	C/T	355/41/2	0.057	1158/152/6	0.062	5.54E-01	68/60	0.48	72/66	0.61	0.357	0.433
rs4567671	15	33447404	A/G	149/178/72	0.404	496/628/193	0.385	3.50E-01	310/323	0.605	532/542	0.76	0.307	0.423
rs4369627	15	33456506	A/C	9/69/321	0.109	23/310/984	0.135	5.59E-02	160/167	0.699	549/560	0.741	0.112	0.248
rs11637274	15	33456673	C/T	107/193/99	0.490	331/647/335	0.498	5.71E-01	324/324	1	662/673	0.763	0.692	0.944
rs7173247	15	33458893	C/T	318/72/8	0.111	1037/263/17	0.113	8.64E-01	129/104	0.101	433/434	0.973	0.205	0.96
rs10519799	15	33460966	C/T	282/107/10	0.159	929/355/33	0.160	9.63E-01	192/194	0.919	607/575	0.352	0.965	0.398
rs7162862	15	33462495	A/G	5/51/343	0.076	8/170/1139	0.071	5.84E-01	72/90	0.157	245/248	0.893	0.55	0.872
rs11633650	15	33463968	C/T	29/153/217	0.264	86/531/701	0.267	8.97E-01	248/273	0.273	480/505	0.426	0.377	0.466
rs8037033	15	33464534	A/C	79/187/133	0.432	237/642/436	0.424	6.91E-01	314/306	0.748	671/657	0.701	0.611	0.589
rs11638642	15	33472497	C/T	159/175/65	0.382	517/604/197	0.379	8.57E-01	288/282	0.802	291/284	0.77	0.963	0.94
rs16966391	15	33477222	C/T	372/27/0	0.034	1191/121/6	0.050	5.44E-02	67/59	0.476	240/243	0.891	0.0632	0.476
rs11632332	15	33478518	A/G	151/181/67	0.395	503/597/216	0.391	8.52E-01	298/290	0.741	324/316	0.752	0.922	0.924
rs11072312	15	33481944	A/G	285/103/11	0.157	967/320/30	0.144	3.92E-01	177/168	0.628	580/543	0.27	0.81	0.564
rs1567848	15	33484202	G/T	224/153/22	0.247	761/482/67	0.235	4.89E-01	215/246	0.149	407/445	0.193	0.13	0.144
rs4238562	15	33484228	A/G	186/174/38	0.314	610/583/124	0.315	9.39E-01	262/282	0.391	601/657	0.114	0.575	0.198
rs12910336	15	33487737	A/G	200/165/34	0.292	655/541/122	0.298	7.54E-01	290/273	0.474	295/276	0.427	0.463	0.428
rs17817006	15	33489957	C/T	177/180/42	0.331	597/589/132	0.324	7.00E-01	265/300	0.141	606/644	0.282	0.185	0.266
rs6494964	15	33493221	A/G	45/172/182	0.328	124/586/606	0.317	5.40E-01	267/296	0.222	652/690	0.3	0.65	0.579
