# Supplementary material for: Meta-analysis Reveals Genome-Wide Significance at 15q13 for Nonsyndromic Clefting of Both the Lip and the Palate, and Functional Analyses Implicate GREM1 As a Plausible Causative Gene
Source: PLoS Genet. 2016 Mar 11;12(3):e1005914. doi: 10.1371/journal.pgen.1005914 (PMC4788144; doi:10.1371/journal.pgen.1005914)
Supplement: S2 Dataset — (XLS) [file pgen.1005914.s005.xls]

## Sheet: Legend
Association results for rs1258763 in different study cohorts (nsCL/P, nsCLO, nsCLP)
Sample numbers are post quality control.
RAF	Risk allele frequency
n°	numbers
P	P-value
RR	Relative risk
CI	confidence interval (95%)
T / NT	Transmitted / non-transmitted alleles
a Genotyped data extracted from Ludwig et al. 2012. In that previous study, two analyses were conducted to account for potential population-specific effects: meta_Euro - inclusion of European individuals only. Meta_all - inclusion of European and Asian individuals. For the combination analysis with the replication cohorts, meta_all data was used.
b Genotype data from the EuroCran cohort were retrieved from Mangold et al. 2010. Please note that data was re-analyzed here as 65 trios had to be excluded which were also part of the replication I cohort.
c No subphenotype information available for the Yemen sample

## Sheet: Data
Sample		Overall phenotype (nsCL/P)
		n° cases	RAF cases	n° controls	RAF controls	n° trios	RAF T/NT	P	RR	CI
(a) Ludwig 2012 meta-analysis a
meta_Euro		399	0.753	1.318	0.663	666	319/264	5.36×10‐07	1.36	1.20-1.53
meta_all		399	0.753	1.318	0.663	1.461	446/382	1.81×10-06	1.3	1.17-1.45
(b) Replication I
Bonn sample		223	0.76	936	0.654	-	-	2.31×10‐05	1.68	1.32-2.13
Yemen sample**		206	0.652	419	0.563	-	-	3.07×10‐03	1.45	1.13-1.86
Mexico sample		151	0.811	329	0.723	-	-	4.49×10‐03	1.64	1.18-2.30
total		580	n.a.	1.684	n.a.	-	-	4.34×10-9	1.58	1.36-1.84
(c) Replication II
EuroCran trio sample b		-	-	-	-	600	242/204	0.072	1.19	0.98-1.43
Overall nsCL/P sample		979		3.002		2.061		2.23×10-13	1.35	1.24-1.46
Sample		Subphenotype cleft lip and palate (nsCLP)
		n° cases	RAF cases	n° controls	RAF controls	n° trios	RAF T/NT	P	RR	CI
(a) Meta-analysis sample a
meta_Euro		320	0.773	1.318	0.663	433	222/166	1.78×10-07	1.45	1.26-1.67
meta_all		320	0.773	1.318	0.663	1.013	314/239	8.00×10-08	1.41	1.24-1.61
(b) Replication I
Bonn sample		179	0.779	936	0.654	-	-	4.53×10-06	1.87	1.43-2.45
Mexico sample		132	0.811	329	0.723	-	-	7.26×10-03	1.64	1.15-2.33
total		316	n.a.	1.265	n.a.	-	-	1.28×10-07	1.78	1.44-2.20
(c) Replication II
EuroCranb		-	-	-	-	392	163/127	0.035	1.28	1.02-1.62
Overall nsCLP sample		627		3.002		1.405		8.13×10-14	1.46	1.32-1.61
Sample		Subphenotype cleft lip only (nsCLO)
		n° cases	RAF cases	n° controls	RAF controls	n° trios	RAF T/NT	P	RR	CI
(a) Meta-analysis sample a
meta_Euro		79	0.724	1.318	0.663	233	97/98	0.15	1.17	0.94-1.46
meta_all		79	0.724	1.318	0.663	448	132/143	0.43	1.08	0.89-1.31
(b) Replication I
Bonn sample		44	0.682	936	0.654	-	-	0.59	1.14	0.72-1.80
Mexico sample		19	0.816	329	0.723	-	-	0.21	1.69	0.73-3.91
total		63	n.a.	1.265	n.a.	-	-	0.29	1.25	0.83-1.86
(c) Replication II
EuroCran		-	-	-	-	208	79/77	0.87	1.03	0.75-1.4
Overall sample		142		3.002		656		0.27	1.09	0.94-1.27
