# Supplementary material for: Meta-analysis Reveals Genome-Wide Significance at 15q13 for Nonsyndromic Clefting of Both the Lip and the Palate, and Functional Analyses Implicate GREM1 As a Plausible Causative Gene
Source: PLoS Genet. 2016 Mar 11;12(3):e1005914. doi: 10.1371/journal.pgen.1005914 (PMC4788144; doi:10.1371/journal.pgen.1005914)
Supplement: S3 Dataset — (XLS) [file pgen.1005914.s006.xls]

## Sheet: Legend
Summary statistics of imputed data of nsCL/P Central European case-control cohort that was part of the Ludwig 2012 meta-analysis.
* Alleles with two bases refer to indels, with the extra allele indicating the insertion (might vary in length)
** Risk allele denotes allele that is observed more often in cases as compared to controls

## Sheet: Data
SNP	Chrom	Pos (hg19)	Poly*	P_cc	Risk allele**	Info_score	MAF_controls
rs1258763	15	33050423	C/T	4.87e-07	(T)	0.9991	33.73
rs1258762	15	33050657	C/T	5.31e-07	(T)	0.99806	33.63
rs1258758	15	33051606	A/G	9.8e-07	(A)	0.98917	33.24
rs1258757	15	33051684	C/T	5.23e-07	(C)	0.99716	33.62
rs1258756	15	33051810	A/G	5.27e-07	(G)	0.99687	33.62
rs2600520	15	33054519	G/T	5.05e-07	(G)	0.98139	32.87
rs2600519	15	33054523	A/G	4.96e-07	(A)	0.98624	33.06
rs9635315	15	33044871	A/G	1.42e-06	(G)	0.99458	29.56
rs11857585	15	33043284	G/T	1.81e-06	(T)	0.9997	29.67
rs7166046	15	33043835	A/C	1.85e-06	(C)	0.99973	29.67
rs11854905	15	33048409	A/G	1.91e-06	(A)	0.99868	29.65
rs2600527	15	33053500	C/T	1.94e-06	(T)	0.98259	35.74
rs2697936	15	33053402	A/G	1.94e-06	(G)	0.98315	35.75
rs34362234	15	33053599	C/T	2.04e-06	(T)	0.96637	35.66
rs17816321	15	33053948	A/C	2.19e-06	(C)	0.98227	16.22
rs7179954	15	33054914	A/C	2.45e-06	(A)	0.97615	20.48
rs3930082	15	33063527	C/T	2.56e-06	(C)	0.96049	44.45
rs11633236	15	33047856	A/G	2.97e-06	(G)	0.98709	15.82
chr15:33071480:D	15	33071480	G/GA	3.21e-06	(G)	0.97714	16.63
rs11638456	15	33049662	A/G	3.32e-06	(G)	0.98898	16
rs17816327	15	33056943	C/G	3.58e-06	(G)	0.99552	16.7
rs12915645	15	33045226	C/T	3.7e-06	(T)	0.99107	15.97
rs2600525	15	33053603	C/T	3.82e-06	(T)	0.97233	35.28
rs12904470	15	33042833	A/G	3.97e-06	(G)	0.9921	15.96
rs2600524	15	33053641	A/G	4.12e-06	(A)	0.97216	35.24
rs2600526	15	33053594	C/T	4.13e-06	(C)	0.97249	35.24
rs2840190	15	33060407	A/G	4.96e-06	(A)	1	16.77
rs16958561	15	33060040	C/T	5.01e-06	(C)	0.99973	16.77
rs10519742	15	33061723	A/G	5.34e-06	(G)	0.99855	16.8
rs1979170	15	33063372	C/T	5.38e-06	(T)	0.97103	44.1
rs75144062	15	33062886	C/T	5.52e-06	(T)	0.99852	16.82
rs11630940	15	33067592	A/G	5.94e-06	(A)	0.99363	16.85
rs28425489	15	33064556	A/G	6.84e-06	(A)	0.98567	43.05
rs72717674	15	33126395	A/G	7.19e-06	(G)	0.75654	9.88
rs76173415	15	33032639	A/T	7.44e-06	(T)	0.98744	15.66
rs28756786	15	33064574	A/T	8.17e-06	(A)	0.98901	42.98
rs28379322	15	33064577	A/C	8.18e-06	(A)	0.98901	42.98
rs28696324	15	33064654	C/T	8.28e-06	(C)	0.98973	42.96
rs2123066	15	33046012	C/G	9.46e-06	(G)	0.99293	32.26
rs3743106	15	33063809	G/T	9.79e-06	(T)	0.98902	43.06
rs28403314	15	33064636	A/G	9.82e-06	(A)	0.94226	44.73
rs12050761	15	33063603	C/T	9.86e-06	(C)	0.99938	43.16
rs1919362	15	33043657	C/T	1e-05	(C)	0.99908	32.17
rs3825862	15	33064148	C/T	1.06e-05	(T)	0.99803	43.2
rs28728267	15	33064474	C/G	1.12e-05	(G)	0.99718	43.23
rs13329310	15	33052553	C/T	1.24e-05	(T)	0.92077	24.41
rs28414020	15	33064461	C/T	1.32e-05	(C)	0.9921	43.46
rs28455859	15	33064465	C/G	1.72e-05	(C)	0.98278	44.24
chr15:33054309:D	15	33054309	T/TA	1.85e-05	(TA)	0.98075	33.52
rs16969816	15	32993645	A/G	1.86e-05	(G)	0.99724	18.36
rs16958734	15	33067145	C/G	1.88e-05	(C)	0.99601	17.3
rs28590240	15	32993572	C/T	2.42e-05	(T)	0.99564	18.32
rs4779589	15	33058304	A/C	2.48e-05	(C)	0.99851	46.27
rs12148620	15	33058523	C/T	2.49e-05	(C)	0.99859	46.27
rs3812931	15	33058921	C/T	2.52e-05	(C)	0.99899	46.28
rs11635684	15	33240277	C/T	3.01e-05	(T)	0.92721	7.95
rs7176163	15	33249492	A/G	3.14e-05	(G)	0.95489	6.87
rs76570962	15	33245972	A/G	3.32e-05	(A)	0.95731	6.86
rs28630996	15	32993860	A/T	3.85e-05	(A)	0.98475	11.16
rs28399071	15	32992658	A/G	3.87e-05	(G)	0.97257	11.05
rs11630667	15	33247154	A/T	4.19e-05	(T)	0.95634	7.01
chr15:33246970:I	15	33246970	G/GT	4.23e-05	(GT)	0.95614	7.02
rs11633462	15	33250554	C/T	4.25e-05	(T)	0.94203	6.99
rs1979167	15	33062878	C/T	4.52e-05	(T)	0.99788	46.49
rs1979169	15	33063343	G/T	4.53e-05	(T)	0.95357	45.79
chr15:32993292:D	15	32993292	T/TC	4.69e-05	(TC)	0.88061	15.15
rs8023613	15	32952193	G/T	4.7e-05	(T)	0.99874	17.49
rs2600521	15	33054229	A/G	5.37e-05	(G)	0.98386	22.74
rs79200952	15	33236225	C/T	5.44e-05	(T)	0.96273	7.19
rs80110304	15	33236048	C/G	5.44e-05	(G)	0.96292	7.19
rs28436737	15	32993293	C/T	5.48e-05	(C)	0.94249	17.03
rs28641732	15	33241490	A/T	5.57e-05	(T)	0.95514	7.22
rs16969681	15	32993111	C/T	5.58e-05	(C)	0.977	9.86
rs17228950	15	33206807	C/T	5.83e-05	(C)	0.9959	6.82
rs2697937	15	33054001	A/C	6.09e-05	(A)	0.98337	22.76
rs55683307	15	32950066	A/G	6.45e-05	(A)	0.90017	16.41
chr15:33241268:D	15	33241268	C/CT	6.69e-05	(C)	0.95735	7.35
chr15:32993757:I	15	32993757	G/GC	6.81e-05	(GC)	0.59862	6.94
chr15:32993756:I	15	32993756	C/CC	6.81e-05	(CC)	0.60036	6.9
rs140706695	15	33107255	C/T	6.99e-05	(T)	0.89807	17.4
rs16969344	15	32991713	C/G	7.02e-05	(C)	0.95889	10.22
rs28435178	15	33241412	C/G	7.07e-05	(G)	0.95859	7.34
rs11631278	15	33214070	C/T	7.14e-05	(T)	0.99732	6.87
rs191028355	15	33141254	A/G	7.29e-05	(A)	0.82205	1.94
rs3812929	15	33059063	A/C	7.38e-05	(A)	0.9992	43.63
rs3812928	15	33059152	C/T	7.39e-05	(T)	0.99997	43.63
rs11635135	15	33213273	A/G	7.86e-05	(G)	1	6.98
rs11638578	15	33205194	A/T	7.94e-05	(T)	0.98908	6.94
rs16969862	15	32994001	A/G	8.75e-05	(A)	1	10.77
rs116636117	15	33069928	C/T	8.91e-05	(T)	0.87801	21.83
rs117316106	15	33130073	C/G	9.44e-05	(G)	0.8219	4.16
rs2077680	15	33073851	C/T	0.000101	(C)	1	45.98
rs12439035	15	33074199	G/T	0.000113	(G)	0.99757	45.91
rs3817592	15	32971758	A/G	0.00012	(A)	1	32.25
rs12442397	15	32972939	A/T	0.000157	(A)	0.99452	32.23
rs1020561	15	33060601	A/C	0.000161	(A)	0.99718	20.49
rs72717673	15	33126283	C/T	0.000162	(T)	0.91546	17.92
chr15:33062610:D	15	33062610	C/CA	0.000202	(CA)	0.99808	20.6
rs1258729	15	33062472	A/G	0.000208	(G)	0.99883	20.59
rs3110558	15	33062339	A/G	0.000208	(A)	0.99895	20.59
rs1258725	15	33061759	A/G	0.000209	(A)	0.99916	20.59
rs1258727	15	33061971	A/T	0.000209	(T)	0.99919	20.59
rs1258726	15	33061916	C/T	0.000209	(C)	1	20.6
chr15:32993754:I	15	32993754	T/TG	0.000218	(TG)	0.60733	7.38
rs1258728	15	33062103	C/T	0.000276	(T)	0.97698	21.17
rs16959465	15	33129842	A/G	0.000284	(G)	0.94962	18.57
rs12594918	15	33125483	G/T	0.000287	(G)	0.95881	18.73
rs6494576	15	32970143	A/G	0.0003	(A)	0.98694	31.29
rs55746350	15	33127480	A/C	0.000313	(C)	0.95859	18.69
chr15:33070381:D	15	33070381	A/AT	0.000331	(AT)	0.72871	13.02
rs3812934	15	33008870	C/T	0.000354	(C)	0.89087	45.81
rs11638794	15	33154287	A/C	0.000357	(A)	0.91084	4.4
rs76343851	15	33473389	C/T	0.000408	(C)	0.90471	3.21
rs7494781	15	32988138	C/T	0.000431	(C)	1	9.48
rs74011980	15	33084981	C/G	0.000503	(C)	0.88536	20.58
chr15:33256192:D	15	33256192	G/GG	0.0006	(G)	0.76993	6.94
rs12441136	15	32975688	C/G	0.000615	(C)	0.98851	30.21
chr15:33139475:D	15	33139475	G/GT	0.000617	(G)	0.98344	17.19
rs12441140	15	32975717	A/C	0.000617	(C)	0.99002	30.13
rs35703183	15	32975513	C/T	0.000618	(T)	0.99025	30.17
rs74959184	15	33256938	A/G	0.000655	(G)	0.79283	7.14
rs58581756	15	33140399	C/T	0.000741	(C)	0.98093	17.33
rs345830	15	33309032	A/C	0.000828	(A)	0.60942	12.55
rs12161966	15	33138166	A/G	0.000868	(G)	0.96606	17.66
rs11638007	15	33004062	A/G	0.00089	(G)	0.97964	38.26
chr15:33101247:D	15	33101247	G/GG	0.000893	(GG)	0.96588	12.71
rs4779590	15	33135245	C/T	0.000917	(C)	0.97925	17.1
rs2141435	15	33055203	A/G	0.00102	(G)	0.97056	18.13
rs12050872	15	33053468	G/T	0.00103	(G)	0.99163	18.66
rs1919360	15	33043455	C/T	0.00103	(C)	1	18.78
chr15:33181925:D	15	33181925	C/CC	0.00106	(C)	0.96062	23.98
rs7170561	15	32968923	A/C	0.00106	(A)	0.98204	32.97
rs2141436	15	33055208	A/C	0.00113	(A)	0.95028	18.66
rs75746447	15	33142297	C/T	0.00119	(C)	0.99324	17.17
rs4779585	15	32994777	C/T	0.00119	(T)	0.99337	19.77
rs149121038	15	33143039	C/T	0.00122	(C)	0.99479	17.17
rs28454347	15	33100782	C/G	0.00124	(C)	0.93889	27.1
rs10519758	15	33151488	A/G	0.00129	(G)	0.98748	20.52
rs76394447	15	33145633	A/G	0.00132	(G)	0.99183	17.33
rs4779584	15	32994756	C/T	0.00135	(C)	0.99744	19.76
rs78925588	15	33176789	C/T	0.00136	(T)	0.91262	3.47
rs60595307	15	33146842	A/G	0.00136	(G)	0.98436	17.42
rs13329443	15	33101473	G/T	0.00153	(T)	0.95189	12.82
rs12593365	15	33107990	C/T	0.00155	(C)	1	21.74
rs60319331	15	33146841	A/C	0.00168	(A)	0.98829	17.36
rs146759719	15	33146966	C/T	0.00171	(C)	0.99166	17.42
rs9920792	15	33018087	A/C	0.00175	(A)	0.91888	9.76
chr15:33113355:D	15	33113355	C/CA	0.00182	(C)	0.9907	20.71
chr15:33113358:D	15	33113358	A/AG	0.00182	(A)	0.99071	20.71
rs28622202	15	33141841	A/C	0.00186	(C)	0.97632	30.2
rs11636374	15	33109941	C/T	0.00188	(T)	0.99887	20.68
rs144258909	15	33183541	C/T	0.00196	(T)	0.89845	1.81
rs12102176	15	32971435	A/G	0.00196	(G)	0.99099	23.33
rs78428401	15	33191187	A/G	0.00201	(G)	0.82155	3.86
rs16970189	15	32996169	A/G	0.00208	(G)	0.91765	2.86
rs140261363	15	33006959	C/T	0.00218	(T)	0.7136	1.92
rs11638567	15	33183845	C/T	0.00218	(T)	0.92306	3.61
rs12102141	15	33179902	A/T	0.0022	(T)	0.92278	3.61
rs11635343	15	33185341	A/C	0.0022	(C)	0.92303	3.61
rs28433691	15	33021390	A/G	0.00222	(A)	0.92068	9.81
rs13329491	15	33100029	C/G	0.00226	(G)	0.95031	12.52
rs56136064	15	33151171	C/T	0.00239	(C)	0.62578	4.66
rs17228662	15	33033195	A/G	0.00242	(A)	0.63516	3.72
rs9920024	15	33015460	C/G	0.00242	(G)	0.96177	11.37
rs7177843	15	32971934	C/T	0.00243	(C)	0.99763	23.25
rs28688414	15	32969909	A/G	0.00254	(A)	0.99235	24.15
rs1129456	15	33026667	A/T	0.00256	(A)	0.95124	12.18
rs16959975	15	33147602	C/G	0.00291	(G)	0.99488	17.43
rs7175986	15	33033107	A/G	0.00292	(A)	0.99787	10.96
rs6494682	15	33085004	C/T	0.00296	(T)	0.94976	12.58
rs16970016	15	32995298	A/C	0.00307	(C)	0.97496	18.34
rs28473724	15	33007351	A/G	0.00311	(G)	0.9607	10.56
rs1258746	15	33087738	C/T	0.00315	(C)	0.94227	30.6
rs28840420	15	33029986	C/T	0.00316	(C)	0.99336	10.86
rs3207357	15	33010483	C/T	0.00318	(T)	0.96018	10.55
rs112171974	15	33227800	C/T	0.00319	(T)	0.94266	1.53
rs144711977	15	33019013	A/G	0.00321	(G)	0.97663	11.2
rs28436730	15	33036110	C/T	0.00322	(C)	0.9983	10.92
rs28767884	15	33045647	C/T	0.00324	(C)	0.99855	10.89
rs1124774	15	32995764	C/G	0.00325	(C)	0.97351	18.34
rs12438604	15	32972997	A/C	0.00327	(C)	0.99887	23.22
rs8041794	15	33020078	C/T	0.0033	(C)	0.97774	11.19
rs8031842	15	32999311	A/G	0.00343	(G)	0.97495	20.36
rs11071915	15	32995173	C/T	0.00349	(T)	0.97082	17.82
rs72717685	15	33145617	A/T	0.00349	(A)	0.98615	20.2
rs112694082	15	33157966	A/G	0.0035	(A)	0.90767	5.77
rs10519737	15	32969457	A/C	0.00352	(A)	0.98986	34.48
chr15:33225912:D	15	33225912	C/CC	0.00357	(C)	0.94683	1.53
rs11639137	15	33209280	C/T	0.00358	(T)	0.94757	1.53
rs7177176	15	32970057	A/G	0.00373	(A)	0.99782	24.28
rs58658771	15	33001734	A/T	0.00378	(T)	0.96407	18.33
rs28564029	15	33022208	C/T	0.00388	(C)	0.98866	10.59
rs62001260	15	33064635	C/T	0.00389	(C)	0.93159	41.88
rs1554865	15	32999806	C/T	0.00389	(T)	0.97281	20.46
rs6494601	15	32999423	A/G	0.00393	(A)	0.97358	20.46
rs138020119	15	33019563	C/T	0.00394	(T)	0.97983	10.55
rs12915737	15	33083841	C/T	0.00395	(C)	0.99909	32.36
chr15:33020718:D	15	33020718	T/TT	0.004	(TT)	0.98094	10.55
rs28617440	15	33020879	C/T	0.00401	(T)	0.98118	10.55
rs28616589	15	33060582	G/T	0.00407	(G)	0.94565	10.1
rs28574716	15	33060588	A/G	0.00408	(G)	0.9456	10.1
rs111626196	15	33005403	A/G	0.00411	(A)	0.65976	3.7
rs57106784	15	33028815	A/T	0.00414	(A)	0.95849	17.33
rs149929894	15	33253484	A/G	0.00417	(A)	0.85542	12.38
rs12148394	15	32968831	C/G	0.00424	(G)	0.98802	34.54
rs28502254	15	33100179	A/G	0.00425	(G)	0.94125	10.35
rs17228641	15	33024808	A/G	0.00426	(G)	0.99652	10.56
rs28482374	15	33024394	C/T	0.00434	(C)	0.99748	10.56
rs11635984	15	33012232	C/T	0.00436	(C)	0.95189	37.77
rs28718061	15	33100507	C/G	0.0044	(G)	0.94374	10.48
rs1258792	15	33108230	G/T	0.00468	(G)	0.98225	26.07
rs28585618	15	33058001	A/T	0.00472	(T)	0.98446	10.72
rs17816441	15	33133423	A/G	0.00482	(G)	0.94719	7.42
rs1258767	15	33126454	A/G	0.00486	(A)	0.99897	26.25
rs56047883	15	33147933	A/G	0.00487	(A)	0.99279	20.47
rs17228864	15	33139323	A/G	0.00498	(G)	0.95294	7.43
rs12915554	15	33023486	A/C	0.00499	(A)	0.97798	34.29
rs28615915	15	33055559	A/G	0.00501	(A)	0.98474	10.68
rs1258796	15	33107237	A/G	0.00503	(G)	0.98022	25.88
rs1258793	15	33107614	A/T	0.00505	(T)	0.98049	25.92
rs11637250	15	33198251	G/T	0.00507	(G)	0.96568	5.27
rs4780050	15	33151160	C/T	0.00508	(C)	0.99616	17.6
rs3812927	15	33059225	A/C	0.00511	(C)	0.99753	13.16
rs16958518	15	33058391	A/G	0.00514	(G)	0.99892	13.16
rs16958537	15	33058866	C/G	0.00516	(G)	0.99861	13.15
rs74011964	15	33074031	A/C	0.0052	(A)	0.98648	13.42
rs1258794	15	33107567	A/G	0.00522	(A)	0.97759	26.11
rs3812932	15	33058910	A/C	0.00522	(C)	0.9985	13.15
rs16965254	15	32971285	A/G	0.00523	(G)	0.96839	8.29
rs4780051	15	33151362	C/G	0.00529	(C)	0.996	20.35
rs4779592	15	33151107	A/G	0.00539	(G)	0.99968	20.41
rs111288122	15	33075109	G/T	0.00541	(T)	0.97403	13.49
rs1258772	15	33115608	A/G	0.00542	(G)	0.93352	27.32
rs4779593	15	33151269	A/G	0.00544	(G)	0.99948	20.41
rs4780048	15	33149893	A/G	0.0055	(G)	0.99617	17.64
rs16958624	15	33062553	C/G	0.00562	(G)	0.99686	13.13
rs727945	15	33073615	A/G	0.00564	(A)	0.98906	13.43
rs11635841	15	33242571	C/T	0.00568	(C)	0.93099	1.73
rs57363717	15	33070852	G/T	0.00571	(T)	0.9889	13.43
rs17525764	15	33024567	C/T	0.00571	(C)	1	11.19
rs16958630	15	33063134	C/T	0.00576	(T)	0.99835	13.12
rs79839833	15	33070631	G/T	0.00578	(G)	0.98885	13.42
chr15:33068889:I	15	33068889	T/TT	0.00584	(T)	0.97963	13.43
chr15:33152283:I	15	33152283	A/AA	0.00588	(AA)	0.97203	17.68
chr15:33147357:I	15	33147357	G/GT	0.00591	(GT)	0.95679	18.87
rs10519759	15	33151815	A/G	0.00595	(A)	0.99204	20.43
rs36000786	15	33146232	A/T	0.00601	(A)	0.96888	27.7
chr15:33056166:I	15	33056166	A/AA	0.00603	(A)	0.99536	13.13
chr15:33060975:D	15	33060975	T/TA	0.00609	(TA)	0.98884	13.13
rs145242328	15	33069935	C/T	0.00612	(T)	0.76435	10.12
rs8032173	15	32986099	C/T	0.00618	(T)	0.96872	8.88
rs80062147	15	33069304	A/G	0.00624	(G)	0.98571	13.43
rs74011957	15	33068284	A/G	0.00624	(A)	0.99036	13.37
rs74011958	15	33068577	A/G	0.00625	(G)	0.98572	13.42
rs74011956	15	33068002	G/T	0.00641	(T)	0.99132	13.36
rs28494912	15	32985790	C/G	0.00648	(C)	0.96811	8.88
rs78347867	15	32981603	A/T	0.00649	(A)	0.42228	2.68
rs17816363	15	33078708	A/G	0.00653	(A)	0.98749	10.74
chr15:33069999:D	15	33069999	G/GT	0.00655	(G)	0.64352	10.11
chr15:33065178:D	15	33065178	T/TG	0.00658	(TG)	0.98097	12.73
rs1057472	15	33064210	A/T	0.00659	(T)	0.9975	13.07
rs2034609	15	33193401	A/G	0.00673	(G)	0.84814	4.98
rs28674168	15	33082177	A/G	0.00674	(A)	0.93566	13.67
rs117080464	15	33064467	C/G	0.00683	(G)	0.97895	12.75
rs12905800	15	33147125	A/C	0.00684	(A)	0.96588	27.54
rs57284764	15	33057566	A/C	0.00706	(C)	0.97737	12.65
rs7497354	15	33015402	A/G	0.00729	(G)	0.96234	37.68
rs12903931	15	33147064	A/G	0.00729	(G)	0.96847	27.69
rs78399324	15	33064825	G/T	0.0073	(G)	0.99749	13.03
rs62001290	15	33131776	A/G	0.00746	(G)	0.9001	8.06
rs72717689	15	33151973	C/T	0.00754	(T)	0.98232	20.59
rs2037842	15	33065283	C/G	0.00775	(C)	0.99545	13.05
chr15:33256193:D	15	33256193	G/GT	0.0079	(G)	0.72554	9.04
chr15:33089294:D	15	33089294	A/AC	0.00792	(AC)	0.93726	10.06
rs6494699	15	33101626	C/T	0.00794	(T)	0.89861	19.15
chr15:33179881:D	15	33179881	T/TC	0.00804	(TC)	0.92994	2.18
rs66965190	15	33200867	A/G	0.00816	(G)	0.97265	9.44
rs28502036	15	33064742	C/G	0.00818	(C)	0.98501	43.59
rs2037843	15	33065599	C/T	0.00839	(C)	0.99974	12.98
rs16958712	15	33066478	C/T	0.00844	(C)	0.99714	13
rs75798403	15	33066195	A/C	0.00845	(C)	0.99884	12.99
rs10519747	15	33065970	C/T	0.00847	(T)	0.99992	12.98
rs2037844	15	33065645	A/G	0.00848	(G)	1	12.97
rs28439346	15	33063197	A/C	0.00871	(A)	0.98176	10.44
rs28569405	15	33066582	A/T	0.00872	(T)	0.9782	10.45
rs117661029	15	33032138	A/G	0.0098	(G)	0.6236	2.41
rs2045188	15	33420434	A/G	0.0103	(G)	0.99781	25.47
rs2045189	15	33420450	C/T	0.0103	(T)	0.99781	25.47
rs8043234	15	32980018	C/T	0.0108	(C)	0.98716	7.92
rs28417809	15	32980843	G/T	0.0111	(G)	0.9899	7.91
rs139304071	15	33195238	C/T	0.0112	(C)	0.86268	1.39
rs8034124	15	33149059	C/T	0.0112	(T)	0.99743	7.59
rs2339165	15	33221748	A/G	0.0113	(G)	0.99531	9.37
rs4780043	15	33139180	C/G	0.0114	(G)	0.76337	8.56
rs7178316	15	32981328	A/G	0.0114	(G)	0.99231	7.91
rs8024160	15	32981978	C/G	0.0118	(C)	0.99246	7.89
chr15:33176868:I	15	33176868	G/GA	0.0121	(G)	0.93485	2.22
rs2034479	15	33194615	G/T	0.0122	(G)	0.94639	4.93
rs347925	15	33190827	C/T	0.0123	(T)	0.80192	2.5
rs75597392	15	33177811	A/G	0.0124	(G)	0.93955	2.2
rs78730680	15	33160827	G/T	0.0125	(T)	0.92552	1.98
rs75728929	15	33189076	A/G	0.0126	(G)	0.92184	2.24
rs147159508	15	33162317	C/T	0.0128	(T)	0.92317	1.97
rs6494587	15	32981643	A/G	0.0129	(G)	1	7.89
rs28409161	15	33250654	A/G	0.0131	(G)	0.90247	3.99
rs67543125	15	33250670	A/C	0.0131	(A)	0.90255	3.99
chr15:33002693:D	15	33002693	A/AA	0.0133	(A)	0.61555	30.76
rs7162402	15	33240868	A/G	0.0134	(G)	0.87968	3.2
rs28475199	15	33239569	C/T	0.0135	(T)	0.88143	3.21
chr15:33226267:I	15	33226267	A/AC	0.0136	(A)	0.87716	3.23
rs3743108	15	33064116	C/T	0.0136	(T)	0.97818	11.52
rs28463080	15	33251127	C/T	0.0137	(T)	0.90549	3.97
rs76190391	15	33082349	A/T	0.0137	(A)	0.92786	12.03
rs1564328	15	33282844	A/C	0.0138	(A)	0.98462	2.2
rs140198864	15	33166397	G/T	0.014	(T)	0.91178	1.94
rs148715224	15	33002726	C/G	0.0143	(C)	0.66457	18.58
rs62012809	15	33482523	A/G	0.0143	(G)	0.81347	4.5
rs11630042	15	33192859	C/T	0.0145	(C)	0.81772	21.12
rs142328841	15	33167799	A/G	0.0145	(G)	0.90197	1.91
rs151332444	15	33238088	C/T	0.0145	(C)	0.90829	3.05
rs80005290	15	33180520	A/G	0.0145	(A)	0.93751	2.24
rs28449688	15	33075874	C/G	0.0146	(C)	0.98536	34
rs79555432	15	33181034	A/G	0.0147	(G)	0.93688	2.24
rs8033299	15	33075094	C/T	0.0147	(C)	0.98717	34.03
rs17235819	15	33480749	G/T	0.0148	(T)	0.84691	4.09
rs2063697	15	33484238	A/T	0.015	(T)	0.83648	3.97
chr15:33069906:D	15	33069906	T/TT	0.0151	(TT)	0.69012	5.38
rs182042950	15	33070324	G/T	0.0151	(T)	0.94862	14.32
rs543354	15	33170930	A/G	0.0153	(G)	0.95148	2.34
rs16958710	15	33066327	A/G	0.0153	(G)	0.97848	11.49
rs12914123	15	33229933	A/G	0.0154	(G)	0.88867	3.19
rs75894731	15	33188072	A/G	0.0154	(G)	0.93501	2.2
rs146300253	15	33183018	G/T	0.0154	(G)	0.9399	2.21
rs28394783	15	32968654	A/G	0.0155	(G)	0.52436	1.21
rs16962654	15	33280713	A/G	0.0155	(A)	0.97208	2.12
rs11855498	15	33248573	A/T	0.0156	(A)	0.76274	18.08
rs4780052	15	33154851	A/C	0.0156	(C)	0.99689	49.89
rs79926794	15	33187448	A/T	0.0157	(T)	0.93713	2.2
rs140644575	15	33186456	C/T	0.0158	(C)	0.93762	2.2
rs1839881	15	33185632	C/G	0.0158	(G)	0.93777	2.2
chr15:33285333:I	15	33285333	T/TG	0.0158	(TG)	0.97234	2.11
rs76703633	15	33182763	A/T	0.0159	(T)	0.84661	2.44
rs28661574	15	33229724	A/G	0.0159	(G)	0.88961	3.18
rs11632517	15	33081949	C/T	0.0159	(C)	0.95508	28.42
rs8035260	15	33158164	C/G	0.0159	(C)	0.97126	43.17
rs75296561	15	33183322	C/T	0.016	(C)	0.84584	2.44
rs149927496	15	33183238	C/T	0.016	(C)	0.84589	2.44
rs8033969	15	33223864	C/T	0.016	(T)	0.88951	3.18
rs8032279	15	33220636	A/G	0.0161	(A)	0.88946	3.18
rs8033449	15	33223533	C/T	0.0161	(T)	0.88949	3.18
rs28735093	15	33240101	A/G	0.0161	(A)	0.97165	4.97
rs28544912	15	33205649	A/G	0.0162	(G)	0.88903	3.18
rs28591666	15	33206021	A/G	0.0162	(A)	0.88908	3.18
rs28456225	15	33207436	A/G	0.0162	(A)	0.88929	3.18
rs28485200	15	33216754	C/T	0.0162	(C)	0.88939	3.18
rs8029078	15	33217434	C/T	0.0162	(T)	0.8894	3.18
chr15:33201436:D	15	33201436	C/CT	0.0163	(CT)	0.88396	3.19
rs11852876	15	33238431	C/T	0.0163	(C)	0.97749	4.97
rs28740941	15	33203138	A/G	0.0164	(A)	0.88645	3.18
rs34953485	15	33202823	A/G	0.0165	(A)	0.88617	3.18
rs41473744	15	33236850	A/G	0.0165	(G)	0.98116	4.98
rs28660998	15	33084792	G/T	0.0166	(T)	0.96385	11.86
rs11634570	15	32977541	A/T	0.0166	(A)	0.98899	34.25
rs56338436	15	32977750	C/T	0.0167	(C)	0.98881	34.25
rs75133971	15	33190326	A/G	0.0168	(A)	0.63961	4.35
rs17816375	15	33080747	C/T	0.0168	(C)	0.95555	28.43
rs12591992	15	32994056	A/G	0.0168	(A)	0.99766	45.45
rs28508587	15	33201641	A/G	0.0174	(G)	0.88224	3.19
rs7174398	15	33157808	C/T	0.0174	(C)	0.91574	2.21
rs8025966	15	33204095	A/T	0.0179	(A)	0.86671	3.26
rs3812936	15	33232129	A/T	0.0179	(A)	0.9902	4.99
rs77647799	15	33185866	A/C	0.0185	(C)	0.95851	2.27
rs6494693	15	33094867	C/G	0.0186	(C)	0.99012	41.51
rs1020560	15	33093025	A/C	0.0186	(A)	0.99449	41.46
rs7182816	15	33155935	G/T	0.0187	(G)	0.90713	2.19
rs7182810	15	33155926	A/G	0.0188	(G)	0.90722	2.19
rs77603803	15	33146308	A/G	0.0189	(G)	0.76528	8.66
rs34696684	15	33092237	C/T	0.0189	(C)	0.94961	1.93
rs114829705	15	33184075	C/T	0.019	(C)	0.86116	2.52
rs11855969	15	33036359	C/T	0.019	(T)	0.99141	13.38
rs76950978	15	33089431	A/T	0.0191	(A)	0.9426	1.92
rs11631485	15	33076037	C/T	0.0191	(C)	0.962	28.56
chr15:33096640:I	15	33096640	G/GC	0.0193	(G)	0.66915	12.58
rs28595770	15	33058857	C/T	0.0194	(C)	0.99861	30.5
rs35147427	15	33251313	C/T	0.0195	(T)	0.85234	3.01
rs347935	15	33183990	C/T	0.0195	(T)	0.93288	43.69
rs28719161	15	33229572	C/G	0.0195	(G)	0.99226	4.97
rs28453761	15	33228368	C/T	0.0195	(T)	0.99227	4.97
rs16958843	15	33075645	C/T	0.0196	(C)	0.96379	28.52
rs11855526	15	33218561	C/T	0.0196	(T)	0.99305	4.97
rs141746866	15	33260168	C/T	0.0198	(T)	0.92903	1.97
rs10519766	15	33215966	C/T	0.0198	(C)	0.99264	4.97
rs79959595	15	33278444	A/G	0.0201	(G)	0.93571	1.97
rs8036757	15	33087705	A/G	0.0203	(G)	0.99611	48.22
rs17816224	15	32976055	C/T	0.0204	(T)	0.98966	33.97
rs79095827	15	33152954	C/T	0.0205	(C)	0.91948	1.92
rs2034478	15	33195003	C/T	0.0205	(C)	0.9585	5.91
rs28625085	15	33087394	C/G	0.0206	(C)	0.95579	11.24
rs28475311	15	33247026	A/G	0.0209	(G)	0.84979	2.99
rs28439064	15	33246090	A/G	0.0211	(G)	0.85048	2.99
rs28393295	15	33211382	C/T	0.0213	(T)	0.99216	4.94
rs16960803	15	33195209	C/T	0.0216	(T)	0.96441	4.95
rs12900473	15	33252044	C/G	0.0218	(C)	0.83724	3
rs74011986	15	33087933	C/G	0.0219	(C)	0.93508	1.99
chr15:33178252:I	15	33178252	G/GA	0.022	(GA)	0.96743	20.38
chr15:33178253:I	15	33178253	A/AA	0.022	(AA)	0.96743	20.38
chr15:33152384:D	15	33152384	G/GA	0.0222	(GA)	0.92335	48.6
rs28865728	15	33054765	A/G	0.0222	(G)	0.97518	15.16
chr15:33057065:D	15	33057065	C/CA	0.0222	(CA)	0.99271	30.8
rs75785791	15	33168221	A/G	0.0223	(G)	0.89907	1.93
rs28415939	15	33199424	A/T	0.0225	(T)	0.95909	5.08
rs76423485	15	33185608	A/G	0.0226	(A)	0.71282	8.53
rs17816333	15	33064297	A/G	0.0226	(A)	0.99813	30.39
rs6494683	15	33085014	A/G	0.0229	(G)	0.9532	36.92
rs16960807	15	33195986	C/T	0.0229	(C)	0.97027	4.96
chr15:33184124:D	15	33184124	C/CT	0.023	(CT)	0.85053	2.56
rs77841413	15	33154587	A/G	0.023	(G)	0.936	1.99
rs17816345	15	33067339	C/G	0.0231	(G)	0.99355	30.36
rs693818	15	33169853	C/T	0.0232	(C)	0.88809	1.97
chr15:33170094:I	15	33170094	A/AT	0.0232	(A)	0.89697	1.94
chr15:33195747:D	15	33195747	A/AC	0.0232	(AC)	0.96995	5.9
chr15:33019857:D	15	33019857	C/CA	0.0234	(CA)	0.64078	4.96
rs12593223	15	33092962	A/G	0.0236	(A)	0.99895	23.48
chr15:33248027:D	15	33248027	T/TG	0.0241	(T)	0.78848	9.98
rs11853746	15	33061400	C/T	0.0242	(C)	0.99746	30.35
rs16960230	15	33161031	A/G	0.0244	(A)	0.94049	2.11
rs12901405	15	33076148	C/T	0.0252	(C)	0.99306	30.46
rs551704	15	33170605	C/G	0.0253	(C)	0.93552	1.8
rs145176550	15	33159981	C/T	0.0255	(T)	0.92863	2.14
rs2468737	15	33420922	G/T	0.0258	(T)	0.99442	25.83
chr15:33195372:I	15	33195372	C/CT	0.026	(C)	0.95778	5.95
rs16961611	15	33232708	A/G	0.0268	(A)	0.9956	5.05
rs509083	15	33175821	A/G	0.0276	(G)	0.98245	20
chr15:33170080:I	15	33170080	C/CA	0.0285	(C)	0.90351	1.95
rs117640239	15	33287342	A/G	0.0285	(G)	0.93513	1.96
rs7166080	15	33091509	A/G	0.0289	(A)	0.9866	22.48
rs514268	15	33170111	A/G	0.0291	(G)	0.90368	1.95
rs2444980	15	33438100	G/T	0.0293	(T)	0.97381	10.6
rs2061075	15	33438062	A/G	0.0293	(G)	0.974	10.6
rs144794217	15	33139883	A/G	0.0296	(G)	0.91566	1.91
rs2444971	15	33435305	A/T	0.0296	(A)	0.97968	10.54
rs8027369	15	33198928	A/G	0.0298	(A)	0.97825	5.81
rs2011600	15	33417342	C/T	0.03	(T)	0.99163	10.4
rs1902152	15	33412653	G/T	0.0304	(T)	0.99976	15.78
rs2468765	15	33414076	C/G	0.0305	(G)	0.99978	15.78
rs2444959	15	33420801	C/T	0.0306	(T)	0.99112	15.92
chr15:33190507:D	15	33190507	C/CA	0.0307	(C)	0.95344	21.76
rs8026200	15	33198639	C/T	0.0307	(C)	0.9765	5.84
rs345760	15	33406907	A/G	0.0308	(G)	1	15.78
rs1542375	15	33419477	C/G	0.0309	(G)	0.99785	15.78
rs9806137	15	33011641	A/G	0.031	(A)	0.93058	20.16
rs2085182	15	33421036	C/T	0.031	(C)	0.99733	15.83
rs921783	15	33421795	A/G	0.0311	(G)	0.9972	15.83
rs1542374	15	33419334	C/G	0.0313	(G)	0.99823	15.77
rs2444958	15	33419029	C/T	0.0313	(T)	0.99831	15.77
rs2468742	15	33423224	C/T	0.0314	(T)	0.99699	15.83
rs1971219	15	33417698	C/G	0.0316	(G)	0.99883	15.76
rs2468734	15	33416618	C/T	0.0319	(C)	0.99922	15.75
rs973600	15	33416275	A/C	0.0319	(C)	0.99956	15.75
rs7170830	15	33183633	C/T	0.0321	(T)	0.97716	20.79
rs145150658	15	33279549	C/T	0.0322	(C)	0.90573	2.14
rs2444957	15	33415813	A/G	0.0323	(G)	0.99848	15.74
rs5002280	15	33447414	C/T	0.0325	(C)	0.9761	13.78
rs11637012	15	33256251	C/T	0.0326	(C)	0.59638	19.04
rs12912842	15	33196294	C/T	0.0326	(C)	1	5.88
chr15:33198082:D	15	33198082	A/AG	0.0327	(AG)	0.97837	5.74
rs2468762	15	33410390	C/T	0.0327	(T)	0.98234	10.28
rs10519763	15	33198265	A/G	0.0328	(G)	0.98727	5.8
rs1406389	15	33009478	A/T	0.0329	(A)	0.93155	19.99
chr15:33176293:D	15	33176293	C/CA	0.0329	(C)	0.99206	19.97
rs77425715	15	33192798	C/T	0.033	(C)	0.80606	4.49
rs1869036	15	33079329	A/G	0.033	(G)	0.95741	31.94
rs517664	15	33170428	C/T	0.0335	(C)	0.91122	1.87
rs2444963	15	33428606	A/G	0.0336	(A)	0.99348	15.83
rs1470677	15	33231544	C/T	0.0339	(C)	0.99394	29.67
rs12050712	15	33175813	C/G	0.0342	(C)	0.99124	20.14
rs4780057	15	33178499	C/G	0.0342	(G)	0.99716	20.03
rs2293581	15	33010736	A/G	0.0343	(G)	0.92636	20.1
rs2468766	15	33415780	A/G	0.0343	(A)	0.98302	10.24
rs2468736	15	33420700	C/G	0.0343	(C)	0.99112	26.13
chr15:33173281:D	15	33173281	T/TT	0.0343	(T)	0.99417	20.02
chr15:33141793:D	15	33141793	G/GA	0.0344	(G)	0.98294	20.45
rs8039697	15	33119313	C/T	0.0346	(T)	0.96273	17.92
rs77155835	15	33093950	G/T	0.0346	(G)	0.96301	19.42
rs4780046	15	33141674	A/T	0.0347	(A)	0.91668	22.75
rs7165795	15	33478672	A/G	0.0349	(A)	0.92333	4.79
rs1258734	15	33067656	A/G	0.0353	(G)	1	31.98
chr15:33188841:I	15	33188841	T/TA	0.0354	(T)	0.66737	7.62
rs116872323	15	33271706	A/G	0.0355	(A)	0.76705	2.02
rs1122090	15	33197411	A/G	0.0358	(G)	1	5.84
rs4350544	15	33449784	C/T	0.036	(T)	0.97585	13.75
rs10519753	15	33132225	C/T	0.036	(T)	0.99877	20.41
rs28552593	15	33272218	C/T	0.0362	(C)	0.98382	13.49
rs1258775	15	33133597	G/T	0.0363	(T)	0.99469	20.18
chr15:33191347:D	15	33191347	A/AA	0.0365	(A)	0.68225	27.44
rs1258781	15	33136811	C/T	0.0366	(T)	0.98945	20.38
rs7169768	15	33271729	C/G	0.0367	(G)	0.9835	13.49
chr15:33011740:D	15	33011740	T/TC	0.0368	(TC)	0.92874	20.21
rs11631622	15	33276873	C/T	0.0369	(C)	0.76757	2.02
rs62012808	15	33477364	A/C	0.0371	(A)	0.96271	4.89
rs12708491	15	32992836	A/G	0.0372	(A)	0.96845	41.53
rs1258776	15	33133762	A/C	0.0378	(C)	0.9959	20.19
rs8034965	15	33011851	G/T	0.038	(G)	0.93359	20.08
chr15:33416753:I	15	33416753	T/TG	0.038	(TG)	0.96251	16.48
chr15:32955283:I	15	32955283	A/AT	0.0383	(AT)	0.58427	22.35
rs1258788	15	33138917	A/C	0.0383	(C)	0.99474	20.17
chr15:33141674:I	15	33141674	T/TA	0.0384	(TA)	0.91106	22.64
rs58586003	15	33123979	A/G	0.0384	(G)	0.96341	17.82
rs28637582	15	33140956	C/T	0.0385	(T)	0.99202	20.37
rs1258780	15	33136301	C/T	0.0387	(C)	0.9955	20.18
rs6494908	15	33455075	C/T	0.0388	(C)	0.97983	13.69
chr15:33134802:I	15	33134802	G/GC	0.0389	(G)	0.99596	20.2
rs725807	15	33122379	A/G	0.0392	(A)	0.96486	17.82
rs716390	15	33135595	A/G	0.0392	(A)	0.99582	20.2
rs1258782	15	33136863	A/G	0.0393	(A)	0.99589	20.2
rs1258783	15	33136961	A/G	0.0394	(G)	0.9959	20.2
rs16959223	15	33121339	A/T	0.0395	(T)	0.96575	17.81
rs74011843	15	33121207	A/G	0.0395	(G)	0.96577	17.81
rs62012807	15	33476956	C/T	0.0396	(C)	0.96237	4.88
chr15:33135404:I	15	33135404	C/CC	0.0396	(C)	0.99523	20.2
rs1258784	15	33137777	C/T	0.0397	(T)	0.99584	20.2
rs2468735	15	33416977	A/T	0.0398	(A)	0.99589	15.79
rs12593395	15	33093023	C/T	0.0399	(T)	0.99362	24.01
rs1258777	15	33134899	C/T	0.04	(C)	0.99211	20.27
rs59119474	15	33120033	A/C	0.0401	(A)	0.96423	17.84
rs1258785	15	33138153	A/T	0.0401	(A)	0.99575	20.19
chr15:33185582:D	15	33185582	T/TG	0.0403	(T)	0.93388	18.22
rs28580622	15	33118490	A/G	0.0403	(G)	0.9668	17.74
rs56064734	15	33118742	C/T	0.0403	(C)	0.96836	17.79
rs1258787	15	33138467	A/G	0.0403	(A)	0.99571	20.19
chr15:33158053:D	15	33158053	A/AA	0.0404	(A)	0.80517	24.94
rs1268731	15	33138877	G/T	0.0405	(G)	0.52322	3.21
chr15:33402659:D	15	33402659	A/AG	0.0405	(A)	0.54721	5.51
chr15:33119122:D	15	33119122	A/AA	0.0406	(AA)	0.96692	17.8
rs4780044	15	33139374	A/G	0.0409	(A)	0.9957	20.18
rs4779595	15	33183138	A/G	0.0411	(A)	0.99717	20.11
rs4779596	15	33183171	C/G	0.0411	(G)	0.9972	20.11
rs11638997	15	33275643	A/G	0.0413	(G)	0.97896	15.33
rs16959198	15	33118275	C/T	0.0415	(T)	0.96603	17.84
rs1839433	15	33273747	A/T	0.0416	(A)	0.68328	14.58
rs72721486	15	33414413	C/G	0.0418	(G)	0.96544	8.84
rs16962229	15	33259386	A/T	0.0418	(T)	0.97233	15.38
rs28438385	15	33141335	C/T	0.042	(C)	0.92852	21.77
rs12442396	15	33140686	C/G	0.0424	(G)	0.99592	20.17
rs56871166	15	33470446	C/T	0.0426	(C)	0.91642	4.7
rs16966286	15	33473649	C/G	0.0427	(C)	0.93159	4.75
rs78837565	15	33158461	G/T	0.043	(T)	0.66671	5.99
rs68050511	15	32986435	A/T	0.043	(T)	0.98239	34.62
rs11634255	15	33087472	A/G	0.043	(G)	0.99844	46.74
rs11071995	15	33141551	C/T	0.0433	(C)	0.99618	20.16
rs2339162	15	33184496	C/T	0.0434	(T)	0.9988	20.13
rs28452429	15	33473984	A/G	0.0435	(A)	0.93744	4.81
rs16966293	15	33474563	C/G	0.0435	(G)	0.93856	4.81
rs11071994	15	33141504	A/G	0.0435	(G)	0.99599	20.16
rs59433452	15	33476224	A/C	0.0438	(A)	0.9538	4.86
rs7176378	15	33027179	A/T	0.0439	(T)	0.95845	27.76
rs11072039	15	33185442	C/T	0.0439	(C)	0.9993	20.14
rs16966275	15	33473311	A/G	0.0441	(A)	0.93522	4.8
rs28522303	15	33284749	A/C	0.0441	(C)	0.98187	15.47
rs78709486	15	33186865	C/T	0.0441	(T)	0.99972	20.14
rs1258713	15	33070363	A/G	0.0442	(G)	0.56666	3.31
rs7162186	15	33186216	C/T	0.0443	(T)	1	20.14
rs13380367	15	33472836	A/C	0.0445	(C)	0.93323	4.79
rs13379898	15	33472834	A/G	0.0446	(A)	0.93339	4.79
rs13380369	15	33472889	C/T	0.0446	(C)	0.93356	4.79
rs62012804	15	33471731	C/T	0.0447	(T)	0.92742	4.77
rs16966391	15	33477222	C/T	0.0447	(C)	1	5.05
rs62012805	15	33472013	A/G	0.0448	(A)	0.9291	4.78
rs67450316	15	33471591	A/G	0.045	(A)	0.92584	4.77
rs78624471	15	33287284	G/T	0.0457	(T)	0.9246	2.42
rs74011842	15	33115342	C/G	0.0465	(G)	0.96003	15.55
rs79974495	15	33289653	A/C	0.0466	(C)	0.78315	1.69
rs71462821	15	33027805	A/G	0.0477	(G)	0.77498	4.69
chr15:33068276:I	15	33068276	A/AC	0.0477	(A)	0.90093	34.31
rs1004714	15	33143573	A/T	0.0481	(A)	0.94243	22.54
rs4369627	15	33456506	A/C	0.0483	(C)	0.99828	13.54
rs12917529	15	33159511	A/C	0.0483	(A)	1	47.08
rs6494907	15	33454900	C/G	0.0484	(G)	0.98219	19.85
rs4780047	15	33141942	C/T	0.0487	(C)	0.91984	21.44
rs4354902	15	33055198	C/T	0.0494	(C)	0.50522	1.59
rs4779591	15	33135431	A/T	0.0498	(A)	0.99317	23.22
rs1258747	15	33087589	A/G	0.05	(G)	0.98569	29.19
rs10318	15	33025979	C/T	0.05	(C)	0.99735	18.51
rs4780049	15	33150851	A/G	0.05	(A)	0.99876	20.18
rs146607595	15	33455526	A/G	0.0502	(G)	0.52711	1.35
chr15:33140559:I	15	33140559	G/GT	0.0502	(GT)	0.92463	21.31
rs10519760	15	33154897	A/G	0.0502	(G)	0.99786	23.07
rs73376930	15	33012502	A/G	0.0507	(A)	0.93791	19.37
rs62001356	15	33187092	A/G	0.0516	(G)	0.97547	21.1
rs1997316	15	32985987	A/C	0.0525	(A)	1	9.29
rs137919035	15	33115580	A/T	0.0527	(T)	0.67836	1.59
rs35330276	15	33022090	A/G	0.0528	(G)	0.97607	18.59
rs7167407	15	33275269	C/T	0.0529	(T)	0.99904	22.08
rs8034555	15	33262737	C/T	0.0533	(C)	1	22.08
rs16960146	15	33155312	C/T	0.0535	(C)	0.98553	22.98
rs55673088	15	33382014	C/T	0.054	(T)	0.94253	11.79
rs11635965	15	33212764	C/T	0.0541	(C)	0.99666	32.92
rs68165423	15	33310684	C/T	0.0546	(C)	0.98102	2.63
rs12912725	15	33312184	A/C	0.0546	(A)	0.98438	2.63
chr15:33158054:D	15	33158054	A/AT	0.0547	(A)	0.79812	25.25
rs16962802	15	33288288	A/G	0.0552	(G)	0.98181	13.46
rs34039892	15	33321616	A/G	0.0552	(G)	0.99293	2.63
rs7165427	15	33160260	C/T	0.0553	(T)	1	37.03
chr15:33169143:I	15	33169143	A/AT	0.0557	(AT)	0.98208	24.96
rs12911499	15	33318725	A/G	0.0557	(A)	0.98927	2.63
rs71462840	15	33313155	C/G	0.056	(G)	0.98755	2.63
rs71462839	15	33311747	G/T	0.0561	(G)	0.98703	2.62
rs8027615	15	33161722	A/G	0.0561	(G)	0.9887	36.94
chr15:33191354:D	15	33191354	A/AC	0.0563	(A)	0.67087	26.35
rs147920310	15	33288641	C/T	0.057	(C)	0.79216	1.66
rs71462838	15	33310129	C/G	0.0571	(G)	0.97841	2.61
rs58476108	15	33119777	C/T	0.0572	(C)	0.95318	18.29
rs9806422	15	33204242	A/C	0.0585	(A)	0.99285	33.01
rs1993133	15	33207729	A/G	0.0585	(A)	0.99708	33.02
rs3812926	15	33202602	A/G	0.0596	(G)	0.99091	32.96
rs62003760	15	33201085	A/C	0.0597	(A)	0.98887	32.93
rs1993132	15	33207610	A/C	0.0597	(C)	0.99581	33.06
rs62001318	15	33167503	A/G	0.0599	(G)	0.9849	25.01
rs72719312	15	33204044	C/G	0.0616	(C)	0.8777	32.97
rs72719313	15	33204045	C/T	0.0616	(C)	0.8777	32.97
rs8025371	15	32955765	C/G	0.0618	(C)	0.73251	4.46
rs8037619	15	32957394	C/T	0.0618	(T)	0.95148	22.23
rs17228971	15	33218859	C/T	0.0618	(C)	0.99613	33.03
rs191601386	15	33196110	A/G	0.062	(G)	0.56616	1.36
rs11637646	15	33214416	C/T	0.0627	(C)	0.99927	32.06
rs5024438	15	33077401	A/G	0.0632	(A)	0.44264	28.16
chr15:33387546:I	15	33387546	C/CA	0.0633	(C)	0.89797	2.8
rs2293582	15	33010412	A/G	0.0635	(G)	0.91429	18.78
rs28710924	15	33454257	C/G	0.0641	(G)	0.96401	13.89
rs12905485	15	33207141	A/C	0.0642	(C)	0.99878	32.21
rs13379651	15	33206817	A/C	0.0644	(C)	0.99869	32.21
rs76609421	15	33088983	C/T	0.0646	(C)	0.51439	3.27
rs12904054	15	33206099	C/T	0.0648	(C)	0.99847	32.21
rs17816519	15	33205006	C/T	0.065	(C)	0.99695	32.19
rs9806436	15	33204419	C/T	0.0651	(T)	0.99539	32.18
rs2053873	15	33279989	C/T	0.0656	(C)	0.98506	21.82
chr15:33203552:I	15	33203552	T/TC	0.0671	(TC)	0.98816	33.35
rs11633554	15	33221363	C/G	0.0671	(C)	0.99678	32.22
rs74011841	15	33114832	C/T	0.0675	(C)	0.98147	14.27
chr15:33195379:I	15	33195379	T/TA	0.0684	(T)	0.84359	4.64
rs36100673	15	33230239	C/T	0.0693	(T)	0.99637	32.05
chr15:33070368:I	15	33070368	A/AT	0.0699	(A)	0.79597	16.08
rs72721470	15	33368006	A/C	0.0701	(C)	0.95817	11.79
rs11631608	15	33216646	C/T	0.0704	(C)	0.99267	32.6
rs80226163	15	33296124	A/G	0.0711	(G)	0.84093	10.39
rs17816555	15	33215311	C/T	0.0714	(T)	1	32.17
rs59228858	15	33114431	C/T	0.0715	(T)	0.97921	14.33
rs16958903	15	33086331	C/T	0.0726	(C)	0.9672	38.29
chr15:33404496:I	15	33404496	A/AT	0.0732	(AT)	0.88463	17.34
rs55768164	15	32955421	A/G	0.0734	(A)	0.80782	20.27
rs1450115	15	33243314	A/T	0.074	(A)	0.94304	17.57
rs345761	15	33406513	A/G	0.0744	(G)	0.99877	25.46
rs144314615	15	32966004	A/G	0.0746	(A)	0.43925	1.47
rs74438946	15	33072625	A/G	0.0749	(G)	0.86245	1.91
rs16959250	15	33123010	A/G	0.0752	(A)	0.97933	19.62
rs59044286	15	33123143	C/T	0.0753	(T)	0.97943	19.62
rs2168218	15	33409861	A/G	0.0754	(G)	0.9991	25.5
rs79295303	15	33199846	C/T	0.0764	(T)	0.55337	2.05
rs74413477	15	32951871	A/G	0.0769	(A)	0.45655	5.64
rs58349661	15	33122966	C/T	0.0769	(C)	0.97928	19.6
rs896505	15	33126392	C/T	0.0774	(C)	0.96802	36.49
rs1975678	15	33120215	C/T	0.0776	(T)	0.98193	19.6
rs142099311	15	33097301	C/T	0.0778	(T)	0.90137	20.37
rs62001488	15	33309137	A/G	0.0785	(A)	0.67267	6.23
rs7178559	15	33222283	C/T	0.079	(T)	0.99166	31.91
rs10152541	15	33210801	A/G	0.0792	(A)	0.99447	32.39
chr15:33070477:D	15	33070477	T/TT	0.0795	(TT)	0.47078	4.46
rs143737381	15	32982664	A/G	0.0802	(A)	0.40308	1.29
chr15:33246801:D	15	33246801	T/TG	0.0805	(T)	0.95949	16.22
rs117806536	15	33030684	C/T	0.0809	(C)	0.88689	4.37
rs116857312	15	33202179	C/G	0.0814	(G)	0.89873	3.57
rs76997775	15	33113775	C/G	0.0816	(C)	0.97693	14.12
rs10519764	15	33199149	C/T	0.0816	(T)	0.98418	32.4
rs921510	15	33117302	A/C	0.0818	(C)	1	19.73
rs7182893	15	33243929	C/T	0.0819	(T)	0.94812	17.2
rs7163428	15	33241364	A/G	0.0823	(A)	0.96849	17.21
chr15:33111421:D	15	33111421	T/TC	0.0827	(T)	0.95901	27.43
rs12913108	15	33228117	G/T	0.0827	(T)	0.99205	31.73
rs921512	15	33117248	C/T	0.083	(C)	0.99713	19.7
rs74011839	15	33112106	C/T	0.0834	(C)	0.98545	14.17
rs75732571	15	33030665	A/G	0.0839	(A)	0.91684	6.03
rs1534596	15	33114882	A/C	0.0839	(C)	0.96605	36.76
rs72486668	15	33112299	C/T	0.0839	(C)	0.98625	14.17
rs28778081	15	33240319	C/T	0.0874	(C)	0.96916	17.37
rs1881536	15	32970550	A/G	0.0875	(A)	0.99678	14.53
rs10048025	15	33240658	A/C	0.0876	(C)	0.96862	17.37
rs12916094	15	33233614	G/T	0.0876	(T)	0.97577	17.37
rs28648586	15	33240259	C/T	0.0877	(T)	0.96899	17.37
rs6494794	15	33251727	C/T	0.09	(C)	1	15.97
rs16965041	15	32970201	A/G	0.0907	(A)	0.98672	14.64
chr15:33011739:D	15	33011739	A/AT	0.0912	(AT)	0.79716	15.64
rs113467555	15	33486182	C/T	0.0917	(T)	0.72861	1.91
rs16959212	15	33118671	C/T	0.0925	(T)	0.84243	6.1
rs12909871	15	32965357	A/G	0.0944	(G)	1	8.54
rs78588052	15	33068281	A/C	0.0954	(A)	0.92161	36.95
rs8027463	15	33161657	A/G	0.0957	(G)	0.98207	25.96
rs62001315	15	33161927	G/T	0.096	(T)	0.98249	25.95
rs117425940	15	33052946	A/G	0.0973	(A)	0.89954	1.35
rs12592208	15	32985478	C/G	0.0973	(C)	0.95871	31.68
rs11857280	15	33102534	C/T	0.0973	(T)	0.95899	29.6
rs2468745	15	33431614	A/G	0.0978	(G)	0.7432	16.74
rs16959442	15	33129322	C/G	0.0981	(G)	0.95254	17.51
rs345763	15	33405052	C/T	0.0989	(C)	0.99896	25.42
rs190314109	15	33070292	G/T	0.0996	(T)	0.82808	14.25
rs2468753	15	33435576	A/C	0.0999	(C)	0.98488	10.83
rs7182024	15	33034025	A/G	0.1	(A)	0.99585	33.02
rs2468747	15	33432819	A/C	0.1	(C)	0.99789	10.7
rs12911519	15	33309019	A/G	0.101	(G)	0.61705	6.53
rs36097433	15	33273489	C/G	0.101	(C)	0.97209	5.35
rs12905590	15	33244064	A/G	0.102	(A)	0.89304	10.58
rs11633193	15	33248168	A/T	0.102	(A)	0.96018	16.05
rs347931	15	33185277	A/G	0.102	(G)	1	42.07
rs74243799	15	33188790	C/G	0.103	(C)	0.99143	42.2
rs237746	15	33303405	A/T	0.104	(A)	0.94081	1.78
rs921511	15	33117280	A/G	0.105	(A)	0.98323	38.33
rs2468763	15	33410541	C/G	0.105	(C)	0.99748	25.66
chr15:33158050:I	15	33158050	A/AT	0.106	(A)	0.69069	4.79
rs8023480	15	33117128	A/G	0.106	(G)	0.98247	38.33
chr15:33409906:D	15	33409906	A/AT	0.106	(A)	0.99767	25.66
rs173224	15	33191023	A/G	0.107	(G)	0.8621	43.86
chr15:33233223:I	15	33233223	G/GC	0.107	(GC)	0.97754	17.4
chr15:33108892:I	15	33108892	G/GA	0.107	(G)	0.99008	14.1
rs1881537	15	33109315	G/T	0.107	(G)	0.99834	14
rs11630340	15	33075926	A/C	0.108	(C)	0.78838	22.92
rs343925	15	33300482	C/T	0.108	(T)	0.94522	1.77
rs345799	15	33380491	A/G	0.108	(G)	0.94873	2.61
chr15:33233227:I	15	33233227	C/CT	0.108	(CT)	0.97834	17.39
rs1258771	15	33116348	C/G	0.108	(G)	0.9832	47.83
chr15:33407125:D	15	33407125	T/TA	0.108	(T)	0.99769	25.64
rs72721487	15	33415520	C/T	0.109	(T)	0.95594	11.13
rs1258790	15	33110065	A/T	0.109	(T)	0.99441	46.37
rs2468761	15	33408328	A/G	0.109	(G)	0.99791	25.63
chr15:33108935:D	15	33108935	G/GA	0.11	(GA)	0.9883	14.08
rs55646743	15	33108400	C/T	0.112	(C)	0.98689	14.1
rs11071936	15	33029550	A/G	0.112	(G)	1	32.97
rs1450116	15	33243330	C/T	0.113	(C)	0.94049	10.17
rs184685562	15	33297254	C/T	0.114	(T)	0.84922	2.55
rs79207432	15	33011697	C/G	0.114	(G)	0.9026	19.97
rs12909898	15	33387468	G/T	0.114	(G)	0.95544	2.58
rs34718785	15	33381040	C/G	0.114	(C)	0.95657	2.58
rs12101843	15	33124275	C/T	0.115	(C)	0.9754	38.3
chr15:33187963:I	15	33187963	C/CA	0.115	(CA)	0.9859	41.97
chr15:33017245:D	15	33017245	G/GC	0.116	(G)	0.9391	44.1
rs2879341	15	33018901	C/T	0.117	(C)	0.87325	39.07
rs16960151	15	33156583	C/T	0.117	(C)	1	25.15
rs1258769	15	33123153	A/C	0.119	(A)	0.97048	48.22
rs6494599	15	32995500	C/G	0.119	(G)	0.98796	49.19
chr15:33087787:I	15	33087787	T/TG	0.12	(TG)	0.66978	1.35
rs4611425	15	33258316	A/G	0.12	(G)	0.75053	16.48
rs75555045	15	32981234	C/T	0.12	(C)	0.97884	7
rs78106832	15	32977396	A/G	0.12	(A)	0.98298	6.96
rs7178265	15	33105403	A/G	0.12	(G)	1	25
rs28575860	15	33115665	A/G	0.121	(G)	0.96018	17.32
rs183465225	15	33196611	C/G	0.122	(C)	0.86191	2.16
chr15:33308329:D	15	33308329	T/TT	0.123	(T)	0.76491	9.2
chr15:33210305:D	15	33210305	C/CT	0.124	(C)	0.75873	24.6
rs16959182	15	33116425	C/T	0.124	(C)	0.97996	17.98
chr15:33281301:D	15	33281301	A/AC	0.126	(A)	0.9752	5.35
rs34058116	15	33281733	A/T	0.126	(A)	0.97582	5.35
rs1258800	15	33104127	A/G	0.126	(G)	0.98005	28.58
rs16968154	15	32987097	A/T	0.126	(T)	0.98917	7.2
rs17816423	15	33121278	C/G	0.127	(G)	0.96737	36.31
rs68123931	15	33120700	C/T	0.127	(C)	0.96745	36.31
rs114124241	15	32987507	C/T	0.127	(C)	0.98751	7.18
chr15:33293832:D	15	33293832	C/CT	0.128	(CT)	0.53184	7.31
rs16963973	15	32963205	A/G	0.128	(G)	0.99778	21.97
rs182573314	15	33159750	A/G	0.129	(A)	0.88015	2.38
rs28600268	15	33159032	C/T	0.129	(T)	0.92268	30.08
chr15:33105194:D	15	33105194	G/GA	0.13	(G)	0.98066	28.42
rs6494598	15	32995468	A/C	0.131	(C)	0.98769	49.6
rs17228592	15	32986371	C/T	0.132	(T)	0.93349	15.86
rs28663519	15	32996076	C/T	0.132	(T)	0.99132	49.27
rs17816236	15	32996139	C/T	0.132	(C)	0.99151	49.27
rs80176435	15	33326713	C/G	0.132	(G)	0.99377	2.64
rs55659128	15	32996214	C/T	0.133	(T)	0.99177	49.27
rs28650777	15	32996243	C/T	0.133	(C)	0.99186	49.27
rs7169268	15	33257788	G/T	0.134	(T)	0.67906	11.39
rs75799490	15	33017548	A/G	0.134	(G)	0.93101	45.6
rs35158642	15	33331991	A/G	0.134	(A)	0.98882	2.63
rs185770046	15	33070362	C/T	0.135	(C)	0.80658	3.92
rs75076401	15	32968854	A/T	0.135	(A)	0.97868	7.04
rs10519750	15	33109681	A/C	0.135	(A)	0.98478	14.25
rs71462842	15	33335171	C/T	0.135	(T)	0.98941	2.63
rs2444955	15	33412013	G/T	0.135	(G)	0.99172	28
rs11636075	15	33116480	C/G	0.136	(G)	0.85701	3.45
rs78987122	15	32973325	C/T	0.136	(C)	0.98834	6.93
rs34184682	15	33335593	C/T	0.136	(C)	0.98893	2.63
rs34292665	15	33335526	C/G	0.137	(G)	0.98626	2.62
rs12906786	15	33107174	C/T	0.137	(T)	0.99152	25.06
rs12901827	15	32996716	A/G	0.137	(G)	0.99351	49.28
chr15:33370847:I	15	33370847	A/AC	0.138	(A)	0.94097	17.37
rs8042105	15	33338486	A/G	0.138	(A)	0.98745	2.63
rs12900388	15	33338336	A/T	0.138	(A)	0.98746	2.63
chr15:33338533:D	15	33338533	G/GT	0.138	(GT)	0.98747	2.63
rs80136587	15	32972815	C/G	0.138	(G)	0.98899	6.92
rs71462843	15	33337312	G/T	0.139	(T)	0.98506	2.62
rs77835804	15	33197689	A/C	0.14	(C)	0.93299	4.5
rs36094033	15	33347186	C/T	0.14	(T)	0.98396	2.62
rs12899651	15	33346113	C/T	0.14	(T)	0.98512	2.62
rs12909281	15	33345389	C/T	0.14	(C)	0.98563	2.62
rs34508278	15	33344697	C/T	0.14	(C)	0.98606	2.62
rs12902616	15	32997175	A/G	0.14	(G)	0.99526	49.28
rs1375933	15	33301508	C/T	0.14	(C)	0.99821	11.87
rs71462844	15	33343747	C/T	0.141	(T)	0.98397	2.61
rs1258770	15	33118446	C/T	0.141	(C)	0.99287	48.4
rs11857997	15	32997836	C/T	0.141	(C)	1	49.28
rs34053978	15	33348821	C/T	0.142	(T)	0.9643	2.65
rs71462845	15	33349840	A/G	0.142	(G)	0.98226	2.62
rs12914708	15	33346257	A/C	0.142	(C)	0.98252	2.61
rs713277	15	33419973	A/G	0.142	(A)	0.99514	26.21
rs1470678	15	33231485	A/G	0.142	(A)	0.99908	30.96
rs28562592	15	33256544	A/T	0.143	(T)	0.72768	3.6
rs28457844	15	33297063	A/C	0.143	(C)	0.98941	11.99
rs2468764	15	33410543	A/C	0.143	(A)	0.9924	27.99
rs71462846	15	33369607	C/G	0.145	(G)	0.97187	2.6
rs34747062	15	33353198	A/G	0.145	(G)	0.97812	2.6
rs12906413	15	32996931	C/T	0.146	(C)	0.99238	49.64
chr15:33410543:I	15	33410543	C/CT	0.148	(CT)	0.97334	28.52
rs815481	15	33407786	A/G	0.148	(G)	0.9928	27.95
rs12900907	15	33403591	A/G	0.149	(G)	0.88314	2.46
rs72721471	15	33373534	A/G	0.149	(A)	0.97735	16.19
rs1258766	15	33129571	A/G	0.149	(G)	0.99195	48.68
chr15:33402916:D	15	33402916	A/AA	0.15	(AA)	0.82806	3.04
rs77029154	15	33258187	C/G	0.151	(C)	0.56992	3.82
rs343928	15	33280592	A/G	0.151	(G)	0.89117	1.49
rs11853552	15	32997582	A/G	0.151	(A)	0.99516	49.63
rs11857190	15	32997667	A/G	0.151	(G)	0.9955	49.63
rs77846463	15	33420272	C/G	0.152	(C)	0.81154	4.74
rs72717664	15	33098298	A/T	0.152	(A)	0.97637	16.53
rs10519765	15	33205424	A/G	0.152	(A)	0.99114	36.27
chr15:33057837:I	15	33057837	T/TT	0.153	(TT)	0.8323	4.3
chr15:33091102:D	15	33091102	C/CC	0.154	(CC)	0.60804	3.36
rs1554868	15	32999483	A/G	0.154	(A)	0.99233	49.18
rs142314201	15	33215521	C/T	0.156	(C)	0.92753	2.8
rs143590455	15	33213221	A/C	0.157	(C)	0.92809	2.8
rs343918	15	33290655	A/C	0.158	(C)	0.9992	40.02
rs67585854	15	33498680	C/T	0.159	(T)	0.9624	19.59
rs28393823	15	32955035	A/T	0.161	(T)	0.61485	40.15
rs149751092	15	33342832	A/C	0.161	(C)	0.71145	1.26
rs8027183	15	33198840	A/T	0.161	(A)	0.97514	32.18
rs140326977	15	33199707	C/T	0.162	(T)	0.92965	4.6
rs11071928	15	33019544	C/T	0.163	(T)	0.97407	44.08
rs534755	15	33173918	A/T	0.165	(T)	0.9618	40.13
chr15:33065947:I	15	33065947	A/AT	0.167	(AT)	0.75878	2.87
rs11635920	15	33212657	A/T	0.167	(A)	0.9972	37.29
rs57796480	15	33451356	A/G	0.169	(A)	0.80153	1.25
chr15:32999410:I	15	32999410	A/AC	0.172	(AC)	0.52403	2.22
rs11858526	15	33258326	A/T	0.174	(T)	0.76779	16.62
rs72717667	15	33106031	C/T	0.174	(T)	0.9776	27.64
rs16959110	15	33106236	G/T	0.174	(G)	0.998	26.97
rs347933	15	33184766	C/T	0.175	(C)	0.96692	23.32
rs347932	15	33184779	A/G	0.175	(G)	0.96693	23.32
rs2468744	15	33429768	A/T	0.176	(T)	0.98921	17.47
rs181794788	15	32995502	C/G	0.177	(C)	0.52053	2.2
rs75242289	15	32972254	A/G	0.177	(G)	0.95582	7.21
rs12905054	15	33356768	A/G	0.178	(A)	0.99931	46.14
rs35937803	15	33230400	G/T	0.179	(G)	0.99745	37.24
rs3817591	15	33057775	C/T	0.18	(T)	0.9992	42.79
rs11632728	15	33214984	C/T	0.18	(T)	0.99941	36.47
rs12909023	15	33214793	G/T	0.18	(T)	0.9996	36.46
rs16961209	15	33215267	A/G	0.18	(A)	1	36.46
rs4780041	15	33075943	C/T	0.181	(T)	0.41941	47.85
rs76734019	15	32954049	A/G	0.182	(G)	0.66872	2.01
rs117347188	15	33483653	G/T	0.182	(T)	0.82449	1.59
rs3743104	15	33023985	A/G	0.182	(G)	0.99818	44.52
chr15:33141182:I	15	33141182	T/TG	0.183	(T)	0.78509	1.96
rs62000624	15	33248078	G/T	0.185	(T)	0.69236	2.11
rs34330936	15	33159558	G/T	0.185	(T)	0.90795	28.09
rs4780042	15	33129380	C/T	0.185	(C)	0.99898	25.11
rs2306277	15	33357262	A/G	0.186	(G)	0.98982	46.09
rs347940	15	33177670	A/G	0.186	(G)	0.9923	22.31
rs149656472	15	33374098	C/G	0.187	(G)	0.73724	1.21
rs138074039	15	33117493	A/T	0.187	(T)	0.80569	2.02
rs11629687	15	33205490	A/C	0.188	(C)	0.99778	36.62
rs1871361	15	33288962	C/T	0.188	(C)	0.99867	17.26
rs8040565	15	33453001	A/G	0.189	(G)	0.80464	1.26
rs481430	15	33175141	C/T	0.189	(T)	0.99177	22.28
rs35639096	15	33204856	C/T	0.189	(C)	0.99601	36.6
rs347941	15	33177426	A/C	0.189	(A)	0.9978	22.31
rs76335073	15	33195795	C/T	0.19	(T)	0.53949	1.06
rs481087	15	33172305	C/T	0.19	(C)	0.99369	22.36
chr15:33172369:D	15	33172369	A/AG	0.19	(A)	0.99369	22.36
rs2444978	15	33436707	A/G	0.191	(G)	0.85245	13.19
rs347913	15	33230829	A/G	0.191	(G)	0.88021	34.63
chr15:33003899:I	15	33003899	G/GC	0.191	(G)	0.97047	47.51
rs692950	15	33175757	C/T	0.191	(T)	0.99172	22.44
rs8031188	15	33174668	A/G	0.191	(G)	0.99478	22.33
rs8030557	15	33174686	C/T	0.191	(T)	0.99478	22.33
rs477827	15	33175483	C/T	0.191	(T)	0.9948	22.33
rs347943	15	33176834	C/T	0.191	(T)	0.99532	22.33
rs347942	15	33177298	C/T	0.191	(T)	0.99533	22.33
rs12050756	15	33084626	A/G	0.192	(A)	0.88271	4.98
rs68097867	15	33243346	C/T	0.192	(C)	0.91055	23.34
rs62001320	15	33173474	C/T	0.192	(C)	0.99389	22.36
rs567682	15	33172627	C/T	0.192	(T)	0.99391	22.36
rs580115	15	33172708	A/G	0.192	(A)	0.99391	22.36
rs494584	15	33173053	C/T	0.192	(T)	0.99392	22.36
rs512644	15	33174071	A/G	0.192	(G)	0.99395	22.36
rs512752	15	33174110	A/G	0.192	(G)	0.99395	22.36
rs347946	15	33176379	C/G	0.192	(C)	0.99414	22.36
rs8030196	15	33174470	C/T	0.192	(T)	0.99421	22.35
rs8030367	15	33174548	C/T	0.192	(T)	0.99421	22.35
rs3110560	15	33174947	C/T	0.192	(T)	0.99434	22.34
chr15:33175017:D	15	33175017	A/AC	0.192	(A)	0.99474	22.34
rs12050715	15	33176075	A/G	0.192	(A)	0.99488	22.34
rs33963919	15	33023670	C/T	0.192	(T)	0.99623	43.93
rs9806291	15	33002742	C/G	0.193	(C)	0.79563	42.76
rs11629899	15	33220987	C/T	0.193	(C)	0.99472	36.67
rs3743105	15	33023951	C/T	0.193	(C)	0.99921	43.93
rs17816260	15	33023685	A/C	0.196	(C)	0.99582	43.91
rs76727364	15	32966350	A/C	0.197	(C)	0.86613	9.05
rs150883100	15	33063340	C/T	0.198	(T)	0.89539	3.81
rs139040195	15	33296959	A/C	0.199	(A)	0.92649	1.51
rs347937	15	33181581	C/T	0.199	(C)	0.98273	22.61
chr15:33182336:I	15	33182336	G/GT	0.2	(GT)	0.56234	1.71
rs151196605	15	32981022	C/T	0.2	(C)	0.83104	5.58
rs76211684	15	33002938	C/T	0.2	(C)	0.9393	45.83
rs72719354	15	33263781	G/T	0.201	(G)	0.98823	8.14
rs11632244	15	33265091	C/T	0.201	(C)	0.98861	8.14
rs150396020	15	33019125	C/T	0.202	(T)	0.74312	1.79
rs579064	15	33172531	A/G	0.202	(G)	0.98294	22.73
rs11071922	15	33002472	C/T	0.204	(C)	0.9813	48.31
rs4780055	15	33168360	C/T	0.204	(T)	0.98289	26.98
rs28449413	15	33056955	C/G	0.205	(G)	0.84192	1.57
rs11858751	15	33468428	G/T	0.205	(G)	0.91247	3.8
rs116303322	15	32973963	C/T	0.206	(C)	0.68301	2.24
rs61236581	15	33370848	A/C	0.206	(A)	0.92292	17.85
rs8032518	15	33169224	C/T	0.207	(C)	0.97371	27.36
rs72717700	15	33169404	C/T	0.208	(C)	0.98063	26.95
rs12899881	15	33228334	A/T	0.209	(A)	0.99308	36.94
rs347936	15	33183731	A/G	0.21	(G)	0.98295	22.65
rs113108920	15	32981045	A/T	0.211	(A)	0.88302	7.75
rs11632715	15	33004247	A/G	0.211	(G)	0.99922	48.25
rs12101357	15	33281369	C/T	0.211	(C)	1	8.19
rs4238560	15	32953064	A/T	0.212	(A)	0.89528	3.2
rs113888563	15	33467409	G/T	0.212	(G)	0.91675	3.8
rs58760912	15	33087565	C/T	0.212	(T)	0.94162	3.67
rs7182522	15	33021467	C/T	0.212	(T)	0.97494	44.4
rs116429565	15	33202356	C/T	0.212	(C)	0.9823	4.41
rs146925014	15	33184245	C/T	0.212	(T)	0.98262	22.66
rs181124949	15	33070356	G/T	0.213	(T)	0.488	9.7
rs8023834	15	33453846	G/T	0.213	(T)	0.80643	1.26
rs12911747	15	33241706	A/G	0.213	(G)	0.95094	23.89
rs75406947	15	33051503	A/T	0.213	(A)	0.97271	3.18
rs4780056	15	33168756	C/G	0.213	(C)	0.98375	27.02
rs8026174	15	33169205	A/G	0.213	(A)	0.98382	27.02
rs7165928	15	33186521	A/G	0.213	(A)	0.99317	22.34
rs77339637	15	33092182	G/T	0.214	(G)	0.83457	3.65
chr15:33466139:I	15	33466139	A/AA	0.215	(A)	0.89145	4.33
rs2178264	15	33018024	A/G	0.216	(G)	0.94964	40.37
rs117655672	15	33479993	C/T	0.217	(T)	0.84408	1.57
rs74201093	15	33086453	A/G	0.217	(G)	0.96331	4.99
rs2879367	15	33349192	C/T	0.217	(T)	0.98465	45.81
rs11858145	15	33359574	A/C	0.217	(A)	0.99837	39.53
chr15:33471510:I	15	33471510	G/GA	0.218	(GA)	0.86104	1.56
rs149638571	15	33087312	A/G	0.218	(A)	0.94217	3.66
rs77979130	15	33203719	A/G	0.218	(G)	0.98617	4.41
rs75211738	15	33217720	C/T	0.218	(C)	0.99056	4.42
rs76796732	15	33002851	A/T	0.219	(T)	0.92712	45.82
rs76093428	15	33203969	C/G	0.219	(G)	0.98698	4.41
chr15:33422763:D	15	33422763	T/TG	0.22	(T)	0.74289	3.88
rs74633597	15	33463601	G/T	0.22	(G)	0.96331	3.66
rs117639880	15	33422754	C/T	0.221	(T)	0.74285	3.88
rs4780033	15	32980925	C/T	0.221	(T)	0.96836	31.12
rs7166714	15	33082181	C/T	0.221	(T)	0.99195	11.89
rs7182663	15	33206566	A/C	0.221	(A)	0.99235	4.41
rs61555633	15	33204745	C/T	0.222	(C)	0.98936	4.41
rs76956855	15	33207634	C/T	0.222	(T)	0.99283	4.41
chr15:33207856:I	15	33207856	A/AG	0.222	(A)	0.99299	4.41
rs7180268	15	33210001	A/C	0.223	(A)	0.99407	4.4
rs79399371	15	33211266	A/G	0.223	(G)	0.99445	4.4
rs76877490	15	33211432	A/G	0.223	(G)	0.99449	4.4
rs76518823	15	33211581	A/G	0.223	(A)	0.99453	4.4
rs77373861	15	33211819	A/G	0.223	(A)	0.99459	4.4
rs2123067	15	33092507	A/G	0.223	(A)	0.99598	41.16
rs117373021	15	33422753	G/T	0.224	(T)	0.74317	3.88
rs78032338	15	33479587	A/G	0.224	(A)	0.84956	1.56
rs55752067	15	33102290	G/T	0.224	(T)	0.94265	25.28
rs12898602	15	33175475	C/T	0.224	(C)	0.97294	28.46
rs7179090	15	33209775	C/T	0.224	(C)	0.99228	4.41
rs12148638	15	33213856	A/T	0.224	(A)	0.99511	4.4
rs61530261	15	33214633	C/T	0.224	(T)	0.99519	4.4
rs76061618	15	33214846	A/T	0.224	(T)	0.99524	4.4
rs16964074	15	32963756	A/G	0.224	(G)	1	19.69
chr15:33288940:D	15	33288940	A/AA	0.225	(A)	0.98117	8.19
rs1451890	15	33167529	A/C	0.225	(C)	0.98418	28.22
rs11071887	15	32955095	C/T	0.226	(C)	0.64942	28.96
rs149041585	15	33498018	A/G	0.227	(G)	0.48039	1.63
chr15:32951412:D	15	32951412	C/CA	0.227	(CA)	0.59329	13.78
rs9920451	15	33186387	A/G	0.227	(A)	0.97439	28.57
rs150012840	15	33422078	C/T	0.227	(T)	0.98659	28.42
rs12148476	15	33216217	A/C	0.227	(C)	0.99603	4.39
chr15:32957561:D	15	32957561	T/TG	0.228	(T)	0.47138	1.07
rs9919991	15	33494848	A/G	0.228	(A)	0.91941	21.56
rs2600523	15	33054023	A/G	0.228	(A)	0.97948	3.99
rs76798346	15	33229610	G/T	0.228	(T)	0.99462	4.39
rs79993067	15	33229207	A/G	0.228	(A)	0.99467	4.39
rs77533289	15	33228971	A/G	0.228	(G)	0.99469	4.39
rs147477502	15	33222434	C/T	0.228	(C)	0.99526	4.39
rs12592312	15	33006610	A/T	0.229	(A)	0.91261	46.09
rs6494581	15	32972527	C/G	0.229	(G)	0.93838	2.04
rs73378978	15	33072814	C/T	0.229	(T)	0.99104	11.78
rs117202960	15	33025346	C/G	0.23	(C)	0.76041	1.64
rs2085183	15	33421044	A/T	0.23	(T)	0.98692	28.43
rs7162655	15	33436065	A/G	0.23	(G)	0.99908	29.48
rs71462836	15	33308891	C/T	0.231	(C)	0.49393	9.5
rs146917497	15	33474171	A/G	0.231	(G)	0.86113	1.56
rs5024435	15	33077338	G/T	0.231	(G)	0.91828	38.7
rs11072333	15	33499799	A/G	0.231	(A)	0.9934	21.8
rs62001277	15	33101870	C/G	0.232	(G)	0.93088	27.65
chr15:33466159:I	15	33466159	G/GA	0.236	(G)	0.90891	3.85
chr15:33008408:I	15	33008408	A/AT	0.236	(A)	0.94485	47.88
rs11638903	15	32979723	A/T	0.236	(T)	0.97276	31.06
rs12905295	15	33037117	C/T	0.236	(T)	1	4.48
chr15:32993287:D	15	32993287	T/TC	0.237	(TC)	0.87486	6.12
rs11854659	15	33459981	A/T	0.237	(A)	0.95134	3.69
rs536612	15	33173707	A/T	0.237	(A)	0.9862	22.13
rs536558	15	33173725	C/T	0.237	(C)	0.9862	22.13
rs79070500	15	33079610	A/G	0.238	(G)	0.97117	3.36
rs74243792	15	33087062	A/T	0.238	(A)	0.97428	4.95
rs62001321	15	33173482	A/G	0.238	(G)	0.98615	22.13
rs538535	15	33173484	G/T	0.238	(T)	0.98615	22.13
rs142935818	15	33153709	A/C	0.239	(C)	0.83731	2.22
rs7161975	15	32967839	A/G	0.239	(G)	0.998	11.19
rs4414465	15	33083093	G/T	0.239	(G)	0.99809	11.87
chr15:33070046:I	15	33070046	A/AT	0.24	(AT)	0.62286	8.68
chr15:33476691:D	15	33476691	T/TC	0.241	(T)	0.85294	1.56
rs2339163	15	33199756	A/G	0.243	(A)	0.9757	36.83
rs1534594	15	33005875	C/T	0.243	(C)	0.97955	48.42
rs72717699	15	33165439	A/T	0.245	(A)	0.53023	3.88
rs74686943	15	32963262	A/C	0.247	(A)	0.63028	5.14
rs12914734	15	33001264	C/T	0.247	(T)	0.93593	27.35
rs3743103	15	33025627	C/T	0.247	(T)	0.97355	43.76
rs1258723	15	33058588	C/G	0.249	(G)	0.98719	3.4
rs6494577	15	32970262	A/G	0.25	(A)	0.94418	1.88
rs1258745	15	33088263	C/G	0.25	(G)	0.97965	4.99
rs7162695	15	33091079	A/G	0.251	(A)	0.9846	14.41
rs56714246	15	32950759	C/T	0.253	(C)	0.55711	8.91
rs8031239	15	33071184	A/C	0.253	(A)	0.97215	3.35
chr15:33134490:I	15	33134490	C/CT	0.254	(C)	0.72302	4.96
rs1376791	15	33195436	A/G	0.254	(G)	0.9991	30.96
chr15:33158436:D	15	33158436	A/AA	0.255	(AA)	0.68357	39.88
rs117880751	15	33411895	G/T	0.255	(G)	0.71331	4.8
rs4780058	15	33209958	A/C	0.255	(C)	0.9962	18.44
chr15:33302123:I	15	33302123	C/CT	0.255	(CT)	0.99717	14.85
rs9806610	15	33101382	C/G	0.256	(C)	0.91908	14.15
rs3108629	15	33055612	A/C	0.256	(A)	0.9778	17.9
rs35978285	15	33303954	C/T	0.256	(C)	0.99918	14.86
rs1258797	15	33106411	C/G	0.257	(C)	0.98798	27.09
rs148458356	15	33260467	C/T	0.258	(C)	0.62189	1.24
rs6494898	15	33438210	G/T	0.258	(G)	0.97615	42.29
rs12902947	15	33303758	A/G	0.259	(A)	0.9982	14.87
rs7169422	15	32962103	A/G	0.26	(A)	0.98653	3.15
chr15:33304458:I	15	33304458	T/TG	0.26	(TG)	0.99766	14.86
rs2956146	15	33260701	C/T	0.261	(T)	0.99153	39.27
rs12906147	15	33420061	A/G	0.261	(A)	0.99822	9.64
rs62002603	15	32993525	C/T	0.264	(C)	0.93656	13.66
rs11637853	15	33305360	A/G	0.264	(G)	0.99185	14.71
rs12909746	15	33421040	A/G	0.264	(G)	0.99715	9.65
rs6494593	15	32984196	A/G	0.266	(G)	0.96337	1.98
rs12910096	15	33419322	A/C	0.266	(C)	0.99541	9.64
rs6494832	15	33304903	A/T	0.266	(A)	0.99656	14.85
rs68110693	15	33210308	A/T	0.267	(A)	0.9326	35.01
rs72717665	15	33098792	A/G	0.267	(A)	0.97622	14.42
rs72717663	15	33098203	C/G	0.268	(C)	0.97734	14.41
rs7181459	15	33043221	G/T	0.269	(T)	0.97081	4.04
rs72717656	15	33094860	C/G	0.269	(C)	0.98274	14.38
chr15:33204043:I	15	33204043	A/AC	0.27	(AC)	0.84881	31.43
rs6494897	15	33438159	C/T	0.27	(C)	0.98389	36.03
rs17816447	15	33135528	C/T	0.271	(C)	0.84602	2.28
chr15:33189995:D	15	33189995	T/TG	0.271	(T)	0.90681	3.18
rs7403093	15	32978769	A/G	0.271	(A)	0.96918	1.96
chr15:33136348:D	15	33136348	C/CA	0.272	(CA)	0.9783	40.65
chr15:33309624:I	15	33309624	A/AC	0.273	(A)	0.93087	36.38
rs11071897	15	32971148	A/G	0.273	(G)	0.94837	1.91
chr15:33394725:D	15	33394725	T/TT	0.273	(TT)	0.96151	17.83
rs16958952	15	33089395	C/G	0.273	(G)	0.98414	4.97
rs111420839	15	33138602	C/T	0.274	(T)	0.84717	2.28
rs16960572	15	33177618	A/G	0.274	(A)	0.91388	3.16
rs12912378	15	33070491	A/T	0.275	(A)	0.87027	22.05
rs150536366	15	33187983	C/T	0.275	(C)	0.91116	3.17
rs143167329	15	33186955	A/G	0.275	(A)	0.91206	3.17
rs145936922	15	33172603	C/T	0.275	(C)	0.91435	3.16
rs142916479	15	33173312	A/G	0.275	(A)	0.9144	3.16
rs16960330	15	33168228	C/T	0.275	(C)	0.9353	3.25
chr15:33047432:D	15	33047432	C/CT	0.275	(C)	0.98304	3.96
rs145907477	15	33096451	A/G	0.276	(G)	0.9291	1.33
rs72721477	15	33393713	C/T	0.276	(T)	0.96137	17.82
rs1919363	15	33046990	C/T	0.277	(C)	0.98137	3.96
rs1349964	15	33352989	C/T	0.277	(T)	0.99186	39.76
rs143319100	15	32951756	C/T	0.278	(T)	0.40653	1.8
rs76974915	15	32953923	C/G	0.278	(C)	0.56926	8.87
rs16966853	15	32979613	A/G	0.278	(G)	0.97358	31.36
rs183849241	15	33003008	A/G	0.279	(G)	0.88488	4.35
rs149649259	15	33096776	A/T	0.279	(A)	0.90994	4.91
rs75897676	15	33079702	A/G	0.28	(A)	0.89868	1.64
rs74857234	15	33080008	C/T	0.28	(C)	0.89913	1.64
rs111703763	15	33080062	G/T	0.28	(T)	0.89916	1.64
rs1258740	15	33046290	C/T	0.281	(T)	0.98371	3.95
rs75606001	15	33063140	C/T	0.281	(C)	0.98907	3.34
rs9672379	15	33005409	C/T	0.282	(C)	0.47539	9.99
rs28564021	15	33473862	C/T	0.282	(T)	0.83721	1.45
rs113765535	15	33077312	G/T	0.282	(G)	0.84792	1.56
chr15:32979275:D	15	32979275	A/AG	0.282	(A)	0.96531	31.11
rs11637416	15	33304172	C/T	0.282	(C)	0.99701	14.95
rs16966205	15	33466718	A/C	0.283	(C)	0.69404	1.01
rs11634197	15	33165463	C/T	0.283	(C)	0.93807	3.27
rs1258741	15	33046204	A/T	0.283	(T)	0.98343	3.95
rs2923053	15	33271127	C/T	0.284	(T)	0.99754	40.05
rs112754882	15	33275036	C/G	0.285	(G)	0.64182	1.41
rs149752638	15	33069648	A/G	0.285	(G)	0.78051	4.31
rs2930130	15	33259427	G/T	0.285	(T)	0.99144	18.92
rs2956145	15	33261998	C/T	0.285	(T)	0.99591	40.11
rs112031693	15	33268475	A/G	0.286	(G)	0.77172	6.18
rs76507954	15	33032112	G/T	0.287	(T)	0.82924	1.04
rs80247168	15	33456778	A/G	0.287	(G)	0.86282	3.04
rs62001319	15	33169480	G/T	0.287	(G)	0.96678	26.53
rs2444961	15	33425360	A/G	0.287	(G)	0.9933	15.52
rs62001852	15	32954437	G/T	0.288	(T)	0.56338	9.03
rs149284176	15	33193974	A/T	0.288	(T)	0.64133	1.52
rs1258721	15	33057357	A/T	0.288	(A)	0.99672	25.82
chr15:33066722:D	15	33066722	C/CC	0.289	(CC)	0.97702	3.35
rs28404179	15	33292474	C/T	0.289	(C)	0.98699	14.84
rs343916	15	33287881	A/G	0.289	(A)	0.99187	21.62
rs75420030	15	33169444	C/T	0.29	(C)	0.96481	26.48
rs79971904	15	33295714	A/G	0.29	(G)	0.97872	15.22
rs1258743	15	33045243	C/T	0.29	(C)	0.98365	3.95
rs12904922	15	33356715	A/G	0.29	(A)	0.99724	16.54
rs6494831	15	33304819	C/T	0.291	(T)	0.98603	15.21
rs11071992	15	33139914	C/G	0.291	(G)	0.98976	40.39
rs140550231	15	33099665	C/G	0.292	(G)	0.90887	1.35
rs117660975	15	33440450	A/G	0.293	(G)	0.88422	2.94
rs16960254	15	33163249	A/G	0.293	(A)	0.9373	3.26
rs2697938	15	33054737	C/T	0.293	(T)	0.98614	38.21
rs2928021	15	33270370	A/G	0.295	(A)	0.99833	40.23
rs186432317	15	33300771	C/T	0.296	(C)	0.62276	1.33
rs343927	15	33279973	C/T	0.296	(T)	0.99396	39.98
rs1534593	15	33044314	A/T	0.297	(A)	0.98402	3.95
rs1258732	15	33065311	A/G	0.297	(A)	0.999	25.87
chr15:33013370:D	15	33013370	A/AA	0.298	(AA)	0.80705	1.39
rs16962859	15	33293084	C/T	0.298	(T)	0.98933	14.83
rs11856718	15	33465991	C/G	0.299	(G)	0.87927	3.33
rs1258798	15	33106155	C/T	0.299	(C)	0.93858	1.92
rs11631942	15	33300622	A/G	0.299	(G)	0.99646	14.83
rs1258724	15	33061195	C/T	0.299	(C)	0.99655	25.86
rs184510075	15	33070353	A/C	0.3	(A)	0.89754	2.83
rs16962944	15	33299826	C/T	0.3	(C)	0.99618	14.83
rs190577521	15	33273192	A/G	0.301	(G)	0.61187	1.19
chr15:33297845:I	15	33297845	A/AT	0.301	(AT)	0.99555	14.84
rs1871362	15	33288924	C/T	0.301	(T)	1	49.28
chr15:33309627:I	15	33309627	C/CT	0.302	(C)	0.9303	36.71
rs11630735	15	33300291	A/C	0.303	(C)	0.99565	14.86
chr15:33419840:D	15	33419840	A/AC	0.303	(A)	0.99742	31.75
rs28574623	15	33083112	C/T	0.305	(C)	0.91523	1.66
rs28548712	15	33304768	A/C	0.305	(C)	0.99626	14.83
rs1869034	15	33144202	A/G	0.305	(G)	1	40.21
rs2597094	15	33277809	A/G	0.305	(A)	1	40.06
rs345832	15	33310604	A/G	0.306	(G)	0.99084	35.77
rs79965647	15	33235071	C/T	0.307	(C)	0.58204	4.98
chr15:33058150:D	15	33058150	G/GC	0.307	(G)	0.99624	26.01
rs76309943	15	33281573	A/G	0.308	(A)	0.6345	2.44
rs4780088	15	33439323	A/G	0.308	(A)	0.98212	43.05
chr15:33096417:D	15	33096417	C/CA	0.309	(CA)	0.9389	2.11
rs2070916	15	33091682	A/T	0.309	(T)	0.99178	4.99
chr15:33165136:I	15	33165136	A/AG	0.31	(AG)	0.5249	2.12
rs11632403	15	33146649	A/T	0.31	(T)	0.99669	40.37
rs74797915	15	33098807	G/T	0.311	(T)	0.97123	4.98
rs1013139	15	33075391	A/G	0.311	(G)	0.97274	25.64
rs74011954	15	33064555	C/T	0.311	(C)	0.98883	13.32
chr15:32955039:D	15	32955039	G/GT	0.313	(GT)	0.6773	29.84
rs34278216	15	32971172	A/G	0.313	(G)	0.81189	5.08
rs12594394	15	33164777	A/G	0.313	(A)	0.99904	27.85
chr15:33419371:D	15	33419371	A/AG	0.314	(A)	0.9889	31.95
rs4780053	15	33163454	A/G	0.314	(G)	0.98929	28.03
rs1258731	15	33064791	A/G	0.314	(A)	0.99973	25.91
rs74011141	15	32957565	G/T	0.315	(T)	0.43311	1.43
chr15:33112719:D	15	33112719	C/CA	0.315	(C)	0.64296	4.27
rs1057473	15	33063930	A/T	0.315	(A)	0.9997	25.91
rs16959022	15	33092979	C/T	0.316	(C)	1	5.01
rs7174332	15	33309800	A/G	0.317	(A)	0.96137	29.69
rs163835	15	33285405	C/T	0.317	(T)	0.99003	42.36
rs1454987	15	33420146	A/G	0.317	(A)	0.99555	31.71
rs79452571	15	33215121	A/T	0.319	(A)	0.7799	10.84
rs2928023	15	33258981	A/C	0.319	(C)	0.99621	19.35
rs8039517	15	33326019	A/G	0.319	(G)	0.99926	28.69
rs11072137	15	33327285	A/G	0.319	(A)	0.99933	28.69
rs12592204	15	33327333	C/T	0.319	(T)	0.99933	28.69
rs12594676	15	33327364	A/G	0.319	(G)	0.99934	28.69
rs28464512	15	33328617	C/T	0.319	(T)	0.99936	28.69
rs2339178	15	33329055	C/T	0.319	(C)	0.99937	28.69
rs17229020	15	33283650	C/T	0.32	(C)	0.69954	4.63
rs78973701	15	33228585	C/G	0.32	(C)	0.9121	3.72
chr15:33093516:D	15	33093516	T/TA	0.32	(TA)	0.994	4.99
rs11857770	15	33332375	C/T	0.32	(C)	0.99993	28.68
rs76886283	15	33098242	C/G	0.322	(C)	0.96454	5.01
rs2339156	15	33091400	C/T	0.322	(T)	0.99144	39.47
rs2178263	15	33018064	A/G	0.323	(A)	0.67855	4.61
rs74942810	15	33266614	C/T	0.324	(T)	0.61841	1.17
rs7183344	15	33486893	A/G	0.324	(A)	0.80051	2.73
rs16959042	15	33096560	A/T	0.324	(A)	0.97687	4.97
rs1269118	15	33044591	C/T	0.324	(T)	0.98436	3.37
rs2928019	15	33272686	A/T	0.324	(T)	0.99455	19.13
rs28676777	15	33325810	G/T	0.324	(G)	0.99813	28.72
rs57264322	15	33112438	C/T	0.325	(T)	0.92624	1.74
rs28489655	15	33335271	A/G	0.325	(A)	0.99831	28.68
rs1919364	15	33009574	C/G	0.326	(C)	0.96184	49.84
rs72719339	15	33236246	A/T	0.327	(A)	0.79764	1.77
rs73386863	15	33114824	A/T	0.327	(A)	0.92986	1.72
rs1020558	15	33194956	C/T	0.327	(C)	0.99157	30.36
rs61655076	15	33113074	A/T	0.328	(A)	0.92699	1.74
rs1919361	15	33043522	C/T	0.328	(C)	0.98489	3.38
rs16959173	15	33112815	A/G	0.329	(A)	0.92744	1.74
rs16959177	15	33112974	C/T	0.329	(C)	0.92763	1.74
rs116933355	15	33133747	C/T	0.33	(C)	0.62581	1.16
rs57814724	15	33240840	G/T	0.33	(T)	0.78125	1.75
rs11072311	15	33481637	C/G	0.33	(G)	0.98846	14.55
chr15:32951376:I	15	32951376	C/CA	0.332	(CA)	0.54284	8.96
rs2339101	15	33018419	A/G	0.333	(G)	0.92479	5.22
rs2257131	15	33418575	A/G	0.333	(G)	0.99446	31.68
rs72719337	15	33231283	A/G	0.335	(G)	0.78816	1.84
rs35415313	15	32971335	A/G	0.335	(G)	0.96257	3.47
rs17235805	15	33451609	A/G	0.336	(A)	0.85087	3.27
rs11638274	15	33484882	C/G	0.336	(G)	0.9071	14.73
rs71462819	15	32971066	A/T	0.336	(T)	0.96172	3.47
rs12440029	15	33354549	A/G	0.337	(G)	0.9723	49.79
rs8037860	15	33325432	C/T	0.337	(T)	0.9901	28.62
rs16958702	15	33065810	G/T	0.337	(T)	0.99746	13.42
rs58065892	15	33065632	C/T	0.337	(C)	0.99747	13.42
rs140166968	15	33473912	C/T	0.338	(C)	0.51213	1.23
chr15:33378518:I	15	33378518	T/TA	0.338	(TA)	0.97624	47.06
rs71462847	15	33391462	A/C	0.339	(C)	0.88071	3.36
rs143746401	15	33039645	A/G	0.339	(G)	0.92702	3.59
rs140964703	15	33084655	C/T	0.34	(T)	0.88997	1.82
rs117508225	15	33227412	A/G	0.341	(G)	0.81465	1.79
rs74569076	15	33107390	A/G	0.341	(G)	0.90888	12.9
rs345831	15	33309589	G/T	0.341	(G)	0.92961	37.33
rs72719333	15	33226537	C/T	0.342	(C)	0.81478	1.79
rs112486162	15	33084406	C/T	0.343	(C)	0.88652	15.24
rs67074537	15	33371124	G/T	0.343	(T)	0.96957	16.84
rs34830403	15	33418343	A/C	0.343	(A)	0.99376	9.62
rs148375239	15	33002864	C/T	0.345	(C)	0.79354	38.28
rs62001855	15	32966079	C/T	0.345	(C)	0.89526	12.32
rs8040135	15	33158099	G/T	0.345	(G)	0.95412	17.89
rs2956147	15	33259653	A/G	0.345	(G)	0.98522	40.29
rs11072312	15	33481944	A/G	0.345	(G)	0.99846	14.45
rs3887107	15	33147663	A/T	0.347	(T)	0.99477	40.59
rs36093969	15	33380589	A/G	0.348	(A)	0.98362	16.56
rs72719318	15	33211575	C/T	0.349	(C)	0.81354	1.78
rs16961154	15	33211793	A/C	0.349	(A)	0.81372	1.78
rs9888701	15	32994843	C/T	0.349	(T)	0.9733	29.97
rs143878442	15	33102862	C/T	0.35	(T)	0.88173	2.03
rs345791	15	33390190	C/T	0.35	(T)	0.98664	46.55
rs8028114	15	33332321	C/T	0.351	(C)	0.99531	28.79
rs139910208	15	33335056	C/G	0.352	(C)	0.68398	3.33
chr15:33214775:D	15	33214775	A/AA	0.352	(AA)	0.70238	1.43
rs7178059	15	33021360	C/G	0.352	(G)	0.82331	49.97
rs59832910	15	33096641	C/G	0.352	(G)	0.94274	4.68
rs12438573	15	33163719	A/T	0.353	(T)	0.84003	13.47
rs28866011	15	33311152	A/G	0.353	(G)	0.99715	28.93
rs16963688	15	33321292	A/G	0.353	(G)	0.9992	28.9
rs192401164	15	33069921	C/T	0.354	(C)	0.53376	4.08
rs17235708	15	33425089	A/G	0.354	(A)	0.9879	37.64
rs11636399	15	33310554	C/T	0.354	(T)	0.99097	28.96
rs4780075	15	33367458	C/T	0.354	(T)	0.99893	39.7
rs189686373	15	33377772	A/G	0.355	(G)	0.84547	2.21
rs62001856	15	32966692	A/T	0.355	(A)	0.91235	12.33
rs1258720	15	33079323	A/G	0.355	(G)	0.95734	25.75
rs1258718	15	33078376	C/T	0.355	(C)	0.95779	25.75
rs17235701	15	33423862	A/G	0.355	(A)	0.98795	37.64
chr15:33271953:I	15	33271953	C/CA	0.355	(CA)	0.99123	18.16
rs11072124	15	33310321	A/G	0.356	(A)	0.99031	28.97
rs7170354	15	33036088	C/G	0.357	(C)	0.98539	3.38
rs6494637	15	33037643	C/T	0.357	(T)	0.98651	3.38
rs2169938	15	33324059	C/T	0.357	(C)	0.99814	28.91
rs7174340	15	33312680	C/T	0.357	(T)	0.99933	28.92
rs1840400	15	33314158	A/G	0.357	(G)	0.99958	28.92
rs12595089	15	33319835	C/T	0.357	(C)	0.99963	28.92
rs11072131	15	33320134	C/G	0.357	(G)	0.99967	28.92
chr15:33070003:I	15	33070003	A/AA	0.358	(AA)	0.61276	5.46
rs11072125	15	33311682	C/T	0.358	(T)	0.9988	28.92
rs12594962	15	33311857	C/G	0.358	(C)	0.99886	28.92
rs12442250	15	33035284	C/G	0.359	(G)	0.98494	3.38
rs2619172	15	33388684	C/T	0.359	(C)	0.99375	46.17
rs62012811	15	33491313	G/T	0.36	(G)	0.82635	3.33
rs71462849	15	33440303	G/T	0.36	(T)	0.9514	4.17
rs8043116	15	33323370	A/G	0.36	(G)	0.99866	28.92
rs8041317	15	33323377	A/G	0.36	(A)	0.99866	28.92
rs12594722	15	32994625	G/T	0.361	(T)	0.96744	30.13
rs12439207	15	33421039	G/T	0.361	(T)	0.98749	37.71
rs12439289	15	33421329	C/G	0.361	(C)	0.98754	37.7
rs17228929	15	33196361	C/T	0.361	(T)	0.98964	30.53
rs7496435	15	33038495	G/T	0.362	(T)	0.93173	3.38
rs7175418	15	33157992	A/G	0.362	(G)	0.95476	17.83
rs11635199	15	33325208	C/T	0.362	(C)	0.99744	28.85
rs12439352	15	33420795	A/C	0.364	(A)	0.98755	37.75
rs117345925	15	33216258	C/T	0.365	(C)	0.79002	1.85
rs146057033	15	33296188	C/T	0.366	(T)	0.51256	2.84
rs347921	15	33195987	A/G	0.366	(A)	0.99138	30.54
rs11635106	15	33325002	C/T	0.366	(C)	0.9972	28.88
rs2923052	15	33266976	A/G	0.366	(G)	0.9986	41.17
chr15:33267001:I	15	33267001	T/TA	0.366	(T)	0.9986	41.17
rs62002761	15	33322781	A/G	0.367	(G)	0.9973	28.97
rs2061881	15	33269320	A/G	0.367	(A)	0.99845	41.17
rs12899665	15	33306537	A/G	0.367	(A)	0.99931	14.72
rs7171647	15	33369721	C/T	0.368	(C)	0.99504	39.67
rs4780082	15	33415482	A/G	0.368	(G)	0.99922	47.69
chr15:33417641:D	15	33417641	T/TA	0.369	(T)	0.99482	31.69
rs71462827	15	33190313	C/T	0.37	(T)	0.65802	3.73
rs140913782	15	33089125	C/T	0.37	(C)	0.94786	1.64
chr15:33313449:I	15	33313449	T/TA	0.37	(TA)	0.99251	28.52
rs12594079	15	33448065	A/G	0.37	(A)	0.99689	38.46
rs343913	15	33345876	A/C	0.37	(A)	0.99831	35.24
rs61999984	15	33355337	C/T	0.37	(T)	0.99955	16.28
rs17816730	15	33355217	A/G	0.37	(A)	1	16.27
rs73384993	15	33089452	C/T	0.371	(C)	0.9464	1.64
rs4780081	15	33410566	C/T	0.371	(T)	0.97662	25.38
rs28436666	15	33297281	A/C	0.371	(A)	0.98354	15.12
rs191240128	15	33242167	C/T	0.372	(C)	0.51781	26.05
rs141655944	15	33359950	C/G	0.373	(G)	0.85613	2.17
rs1258719	15	33078951	A/G	0.375	(G)	0.94518	26.2
rs17235638	15	33406931	C/T	0.375	(C)	0.99439	40.71
rs1454985	15	33414466	C/T	0.375	(C)	0.99841	42.37
rs1454986	15	33414480	C/T	0.375	(C)	0.9991	42.4
rs4780091	15	33484337	C/G	0.376	(G)	0.95594	14.85
rs1871363	15	33387843	C/T	0.377	(T)	0.98433	17.28
rs9806456	15	33449423	A/G	0.378	(G)	0.48676	1
rs112445116	15	33090770	C/T	0.378	(T)	0.94759	1.63
rs73385001	15	33090779	A/G	0.378	(G)	0.94759	1.63
rs72717646	15	33088632	A/T	0.378	(T)	0.96045	15.25
rs113907625	15	33436817	C/T	0.379	(T)	0.99161	35.75
chr15:33248572:I	15	33248572	T/TA	0.38	(T)	0.82934	5.65
rs343933	15	33283394	C/G	0.38	(G)	0.99085	43.29
rs17816717	15	33353253	C/T	0.38	(C)	0.99818	16.29
rs3829481	15	33202425	C/T	0.381	(C)	0.8073	1.77
rs140128513	15	33190993	C/T	0.382	(T)	0.68922	2.31
rs2604168	15	33387705	C/T	0.383	(T)	0.98429	17.28
chr15:33286966:I	15	33286966	A/AT	0.383	(AT)	0.98883	20.34
chr15:33413329:I	15	33413329	A/AT	0.383	(AT)	0.99758	42.39
rs10152742	15	33150111	A/G	0.383	(G)	0.99956	40.55
rs6494962	15	33493022	C/G	0.384	(G)	0.88399	10.88
rs34331348	15	33305643	C/T	0.384	(T)	0.97536	2.95
rs12906029	15	33310847	C/T	0.384	(C)	0.99078	19.86
rs11857821	15	33348748	C/T	0.386	(T)	0.98671	29.36
rs8032931	15	33149087	A/G	0.386	(G)	0.9984	40.63
rs11857793	15	33348672	C/G	0.387	(G)	0.98692	29.36
rs7178163	15	33412844	C/T	0.387	(C)	0.99683	42.4
rs28375098	15	33414028	G/T	0.387	(T)	0.99833	42.4
rs112068801	15	33084506	C/T	0.388	(C)	0.5645	3.35
rs16963945	15	33332869	C/G	0.388	(G)	0.99853	29.42
rs28748087	15	33339317	A/G	0.389	(A)	0.98213	29.43
rs4567671	15	33447404	A/G	0.389	(G)	0.99918	38.51
rs7183043	15	33487097	C/T	0.39	(T)	0.85501	27.09
rs12917467	15	33403416	A/C	0.39	(C)	0.9094	4.97
rs12902986	15	33368786	A/G	0.391	(A)	0.87878	3.24
rs1823462	15	33273744	A/T	0.392	(T)	0.5852	34.82
rs2444960	15	33423296	C/T	0.392	(T)	0.98451	34.3
rs343922	15	33295339	C/T	0.393	(C)	0.45272	7.1
rs28609827	15	33454265	C/T	0.393	(C)	0.95748	42.55
rs345802	15	33383441	G/T	0.393	(G)	0.98337	17.34
rs10519757	15	33151410	A/T	0.393	(T)	0.99157	40.05
rs3861195	15	32997150	A/G	0.394	(A)	0.98035	29.45
rs28592093	15	33338448	G/T	0.395	(G)	0.99542	29.44
rs28373061	15	33307086	C/T	0.395	(T)	0.99557	14.79
rs12914016	15	33321417	A/C	0.395	(A)	0.99948	19.79
rs112893536	15	33115747	A/G	0.396	(G)	0.93575	1.9
rs73386805	15	33091894	A/G	0.396	(A)	0.95215	1.61
rs2339157	15	33091508	C/T	0.396	(T)	0.97856	17.87
rs28538507	15	32958100	A/C	0.397	(A)	0.73852	10.08
rs28579568	15	32958119	C/G	0.397	(C)	0.73861	10.08
rs2468759	15	33438395	C/T	0.397	(C)	0.91316	4.22
rs72717662	15	33098155	C/G	0.397	(C)	0.92953	4.19
rs4780087	15	33436933	A/C	0.398	(A)	0.97252	35.07
rs76269516	15	32953872	C/G	0.399	(C)	0.52015	4.25
rs1258773	15	33115587	A/G	0.399	(G)	0.91956	40.58
rs28592957	15	33347008	C/G	0.399	(G)	0.99324	29.38
rs2928022	15	33263550	A/C	0.399	(A)	0.99829	18.11
rs1450112	15	33266504	C/G	0.4	(C)	0.94763	33.52
rs17235722	15	33428787	C/T	0.4	(T)	0.98861	37.31
rs183313906	15	33141684	A/G	0.401	(G)	0.83931	1.37
rs345834	15	33310803	C/T	0.401	(T)	0.99044	46.99
rs61999970	15	33342115	A/G	0.401	(G)	0.99828	29.39
rs11853309	15	33002712	G/T	0.402	(G)	0.61875	4.56
rs11857866	15	33349563	C/T	0.402	(C)	0.98385	29.21
rs61999983	15	33352167	C/T	0.402	(C)	0.98928	16.5
rs8038990	15	33158786	A/G	0.402	(G)	1	23.75
chr15:32959556:I	15	32959556	G/GT	0.403	(G)	0.74063	10.06
rs4780035	15	33003258	A/G	0.403	(A)	0.92355	2.7
rs345780	15	33396660	C/T	0.403	(C)	0.98759	21.59
rs74008221	15	33423088	C/T	0.405	(C)	0.95236	2.54
rs10519777	15	33320563	A/G	0.405	(G)	0.99876	19.76
rs17816399	15	33102831	A/G	0.406	(A)	0.86931	1.72
rs73386860	15	33114523	C/T	0.406	(T)	0.87155	1.91
rs59633863	15	33420913	A/G	0.406	(A)	0.95161	2.54
rs343934	15	33286142	C/G	0.406	(G)	0.98822	20.27
rs144466764	15	33455172	C/G	0.407	(C)	0.88906	2.15
chr15:33177177:D	15	33177177	C/CC	0.407	(C)	0.95418	21.31
rs35414549	15	33436793	C/T	0.407	(T)	0.96693	4.23
rs79883887	15	33314053	C/T	0.408	(C)	0.88861	3.86
rs76417438	15	33314416	C/T	0.408	(T)	0.88864	3.86
rs149112832	15	33064527	A/G	0.41	(A)	0.76905	1.99
chr15:33452745:I	15	33452745	G/GT	0.411	(GT)	0.89134	2.15
rs3108628	15	33055566	C/T	0.411	(C)	1	16.43
rs11636078	15	33344398	A/G	0.411	(G)	1	29.4
rs34592087	15	33171453	A/C	0.412	(C)	0.72266	4.09
rs2444962	15	33426767	A/G	0.412	(G)	0.99619	5.58
rs80018808	15	32999109	C/T	0.413	(C)	0.6632	1.94
rs12909562	15	33441291	G/T	0.413	(T)	0.84238	2.85
rs2468743	15	33429255	C/T	0.413	(T)	0.94535	45.98
rs10519771	15	33306560	C/T	0.413	(C)	1	14.72
rs16965431	15	33426091	A/G	0.414	(A)	0.99039	5.45
rs10519780	15	33362646	C/T	0.414	(C)	0.99867	17.37
rs59620346	15	33480558	A/C	0.415	(A)	0.81288	2.44
rs77685385	15	33420363	A/G	0.416	(G)	0.99202	5.44
rs1881538	15	33000709	A/G	0.417	(A)	0.97292	29.97
rs9888705	15	32995354	C/T	0.418	(T)	0.97643	29.45
rs1809366	15	33264308	C/T	0.418	(T)	1	18.13
chr15:33242165:D	15	33242165	T/TA	0.419	(TA)	0.57524	10.27
chr15:33378588:I	15	33378588	T/TA	0.419	(TA)	0.97951	48.95
rs345795	15	33376458	C/T	0.419	(C)	0.99158	48.59
rs11631772	15	33444959	C/T	0.419	(T)	1	43.44
rs141783050	15	33102216	A/G	0.42	(A)	0.86736	1.65
rs17235575	15	33367596	C/T	0.42	(C)	0.99551	17.37
rs8029843	15	33366471	C/T	0.42	(T)	0.99608	17.37
rs139145038	15	33165438	A/G	0.421	(A)	0.7612	2.45
rs1258753	15	33085268	G/T	0.421	(T)	0.93917	30.19
rs4275823	15	33039764	C/T	0.421	(T)	0.98	47.16
rs4486850	15	33039801	C/T	0.421	(T)	0.98005	47.16
rs3861197	15	33416456	A/G	0.421	(A)	0.98599	47.98
rs17816946	15	33445052	A/T	0.421	(A)	0.99729	43.48
rs72719309	15	33198440	C/T	0.422	(C)	0.79835	1.76
rs34476427	15	33369067	A/G	0.422	(A)	0.99328	17.38
rs343929	15	33280954	C/T	0.422	(C)	0.99433	17.98
rs345798	15	33379277	C/G	0.422	(C)	0.99825	39.47
rs35953025	15	33362874	C/T	0.423	(C)	0.99932	17.39
rs10083612	15	32960625	A/G	0.424	(G)	0.9415	37.48
rs61999989	15	33362979	G/T	0.424	(T)	0.99927	17.39
chr15:33351459:I	15	33351459	G/GT	0.425	(GT)	0.98597	16.52
rs17235533	15	33356782	A/C	0.425	(C)	0.99638	32.4
rs143652786	15	33244078	C/T	0.426	(T)	0.5316	1.29
rs28377066	15	33446258	A/G	0.426	(A)	0.99364	43.83
rs6494836	15	33308934	C/T	0.427	(C)	0.52879	16.07
rs118007246	15	33440385	C/T	0.427	(C)	0.56485	2.67
rs192749688	15	33446302	C/T	0.427	(C)	0.89655	2.16
rs345801	15	33383206	A/T	0.427	(A)	0.99894	39.47
rs34922363	15	33428797	A/G	0.428	(G)	0.97861	4.27
rs2930133	15	33265838	A/C	0.429	(A)	0.98946	32.43
rs345829	15	33308641	C/T	0.429	(C)	1	11.91
rs345800	15	33382657	A/G	0.429	(A)	1	39.45
rs74576567	15	33201645	C/T	0.43	(C)	0.57071	5.11
chr15:33438718:I	15	33438718	G/GC	0.43	(G)	0.87474	4
rs2604169	15	33388030	A/G	0.43	(A)	0.99695	39.51
chr15:33243187:D	15	33243187	T/TT	0.431	(TT)	0.73194	2.01
rs11636386	15	33408083	C/G	0.431	(G)	0.99468	40.01
rs11072234	15	33407472	A/G	0.431	(A)	0.99474	40.01
chr15:33070136:D	15	33070136	T/TA	0.432	(T)	0.57302	23.33
rs117416596	15	33428130	C/G	0.432	(G)	0.96033	2.53
rs4780080	15	33408585	C/T	0.432	(T)	0.9946	40.01
rs138832341	15	33296193	C/T	0.433	(T)	0.55108	40.98
rs2085180	15	33420941	A/G	0.433	(A)	0.98944	33.94
rs2085181	15	33420988	C/G	0.433	(C)	0.98962	33.95
rs28507600	15	33446311	C/G	0.433	(C)	0.99366	43.84
rs237745	15	33394290	C/T	0.434	(C)	0.98801	15.15
rs11635097	15	33412841	C/T	0.434	(C)	0.99486	25.52
rs343931	15	33281660	A/T	0.434	(A)	0.99574	18.14
rs16958652	15	33064354	C/T	0.435	(C)	0.8327	6.48
rs1258742	15	33045732	G/T	0.435	(T)	0.98674	47.32
rs17235645	15	33410129	A/G	0.435	(A)	0.99405	40.03
rs112542271	15	33493118	A/G	0.437	(A)	0.86605	2.68
rs35877923	15	33455040	A/G	0.437	(G)	0.9185	4.22
rs28593387	15	33410815	A/T	0.437	(T)	0.99385	40.03
rs345764	15	33404649	C/T	0.438	(C)	0.99601	26.75
rs2444976	15	33436315	C/T	0.439	(T)	0.98499	5.57
rs1902151	15	33412753	C/G	0.439	(C)	0.99242	40.05
rs55661581	15	33048384	C/T	0.441	(C)	0.6745	3.61
rs76725	15	33290270	C/T	0.441	(T)	0.99819	31.45
rs113696222	15	33490435	C/T	0.442	(C)	0.89428	2.54
rs140726735	15	33103929	A/G	0.443	(A)	0.88291	1.66
rs3861196	15	33416453	A/G	0.443	(A)	0.98452	39.87
rs16964934	15	33396770	C/T	0.444	(C)	0.98756	4.12
rs17235652	15	33410868	A/G	0.444	(G)	0.99343	40.06
rs17816285	15	33039298	A/G	0.445	(G)	0.98058	47.08
rs922511	15	33364382	C/G	0.446	(C)	0.99588	31.32
rs141446146	15	33457729	A/C	0.447	(C)	0.71897	2.91
rs141410488	15	33424027	A/G	0.447	(G)	0.95703	2.53
rs343930	15	33281511	A/T	0.447	(A)	0.98472	18.22
rs34945107	15	33427673	A/C	0.447	(C)	0.98489	4.21
rs1399077	15	33446879	G/T	0.448	(T)	0.9825	27.78
rs149338479	15	33104863	C/G	0.45	(G)	0.88539	1.66
rs72723411	15	33448444	A/G	0.45	(G)	0.98206	27.92
rs143455083	15	33436415	G/T	0.452	(T)	0.68355	1.47
rs77503952	15	33426832	A/G	0.452	(G)	0.98688	4.21
rs7496581	15	33039644	C/T	0.452	(T)	0.98921	47.36
rs1406387	15	32958711	C/T	0.452	(C)	0.99356	41.01
rs345770	15	33400935	C/T	0.453	(C)	0.98828	24.18
chr15:33158437:D	15	33158437	A/AG	0.455	(A)	0.8802	21.03
chr15:33438720:I	15	33438720	C/CT	0.455	(C)	0.90208	3.8
chr15:33438719:I	15	33438719	C/CG	0.455	(C)	0.9021	3.8
rs2928020	15	33272389	A/G	0.455	(A)	0.98472	18.48
rs12592701	15	33307752	C/T	0.455	(T)	1	39.38
rs113153598	15	33308598	A/T	0.456	(T)	0.77342	2.81
rs181647818	15	32988428	C/T	0.457	(T)	0.4244	1.39
rs3861198	15	33416606	A/T	0.457	(A)	0.981	9.46
rs34410148	15	33457600	C/T	0.458	(T)	0.89554	4.25
rs116966666	15	33059992	A/C	0.458	(A)	0.94277	1.43
rs2444979	15	33436828	C/G	0.458	(G)	0.97831	5.53
rs143741806	15	33401722	A/G	0.458	(A)	0.98565	4.1
rs186418014	15	33107620	G/T	0.459	(G)	0.89311	1.66
rs17228788	15	33107699	A/G	0.459	(G)	0.89325	1.66
rs17228795	15	33107723	A/G	0.459	(G)	0.89329	1.66
rs55959252	15	33305614	A/G	0.459	(A)	0.97323	8.83
rs8027575	15	33449311	C/T	0.459	(T)	0.98007	27.94
rs17228571	15	32962240	C/T	0.46	(C)	0.91083	36.78
rs55933715	15	33305628	A/T	0.46	(A)	0.97314	8.83
rs8024232	15	33366282	G/T	0.46	(T)	0.99663	42.04
rs61744880	15	33446301	C/G	0.461	(G)	0.87627	2.31
rs17228801	15	33108603	A/T	0.461	(T)	0.89449	1.66
rs78866054	15	33399500	G/T	0.461	(G)	0.98782	4.1
rs17235791	15	33447684	A/G	0.462	(A)	0.9842	27.86
rs17235784	15	33447619	C/G	0.462	(C)	0.98435	27.86
rs75454673	15	33399828	C/G	0.462	(C)	0.98742	4.1
rs11072278	15	33456405	A/G	0.462	(G)	0.98821	43.56
rs62001854	15	32965362	G/T	0.463	(T)	0.80331	5.47
chr15:33396696:I	15	33396696	C/CC	0.463	(CC)	0.99347	21.74
rs72717678	15	33134049	C/T	0.464	(C)	0.46672	2.53
rs117693485	15	33314306	A/G	0.464	(A)	0.61206	2.16
rs183421879	15	33133208	A/G	0.464	(A)	0.79031	1.31
rs142129845	15	33110068	C/T	0.464	(C)	0.89601	1.66
rs2444982	15	33441999	C/T	0.465	(T)	0.89426	3.75
chr15:33380007:I	15	33380007	C/CA	0.465	(CA)	0.95484	48.56
rs345768	15	33402404	A/G	0.465	(A)	0.98436	24.13
rs1399078	15	33446947	A/C	0.466	(C)	0.98477	27.86
rs12591081	15	33456240	G/T	0.467	(T)	0.98714	43.56
rs11633931	15	33305842	C/T	0.468	(T)	0.9819	34.73
rs899466	15	33264201	C/T	0.468	(T)	0.99868	18.13
rs8040873	15	33407416	A/G	0.469	(A)	0.99672	25.58
chr15:33403314:I	15	33403314	T/TG	0.47	(TG)	0.93654	21.79
rs7162202	15	33024455	G/T	0.47	(G)	0.98253	30.23
rs28420167	15	33410467	C/T	0.47	(T)	0.99129	39.79
rs16966649	15	33488929	A/G	0.471	(G)	0.85882	2.66
rs17229048	15	33291862	C/T	0.471	(C)	0.96356	2.92
rs8041073	15	33407529	A/G	0.471	(A)	0.99663	25.58
rs138617174	15	33112901	C/T	0.472	(T)	0.89898	1.64
rs146201079	15	33113069	A/G	0.472	(G)	0.89927	1.64
rs79170730	15	33249598	C/G	0.473	(C)	0.50086	9.27
chr15:33113351:D	15	33113351	T/TA	0.473	(T)	0.89975	1.64
rs75597453	15	33339151	C/G	0.473	(G)	0.9212	1.54
rs11857155	15	33424198	G/T	0.473	(G)	0.98819	10.07
rs11854241	15	33200040	C/T	0.474	(T)	0.97554	25.92
rs345766	15	33403103	A/C	0.475	(C)	0.95685	21.78
rs2619174	15	33402084	C/G	0.476	(G)	0.98949	21.65
chr15:33352366:I	15	33352366	T/TG	0.477	(TG)	0.8646	28.77
rs28437311	15	33350404	C/T	0.477	(C)	0.96971	46.44
rs189095789	15	33070355	G/T	0.478	(G)	0.85072	1.99
rs76371802	15	33443674	C/G	0.478	(C)	0.87813	2.32
rs343917	15	33288154	A/T	0.478	(A)	0.98945	36.1
rs17228808	15	33112854	C/T	0.479	(C)	0.89684	1.65
rs347922	15	33194965	G/T	0.479	(T)	0.97224	40.8
rs7177812	15	33258843	A/C	0.479	(C)	0.97586	5.27
rs75706966	15	33377057	A/C	0.48	(C)	0.77206	6.8
rs61999985	15	33355523	C/T	0.48	(C)	0.83049	4.26
rs2468758	15	33438052	A/G	0.48	(A)	0.9456	5.76
rs345790	15	33391179	C/T	0.48	(C)	0.98826	38.26
rs75762541	15	33117921	A/T	0.481	(A)	0.96915	1.81
rs79219273	15	33117920	G/T	0.481	(G)	0.96917	1.81
rs79195604	15	33082731	A/G	0.481	(G)	0.98356	8.54
rs345785	15	33394865	G/T	0.481	(G)	0.98649	24.32
rs1258804	15	33094923	C/T	0.481	(T)	0.99626	17.53
rs113594283	15	33113897	A/T	0.482	(A)	0.89849	1.64
rs1258736	15	33068023	A/G	0.482	(G)	0.97436	23.57
rs12592632	15	33223103	C/T	0.482	(T)	0.99142	24.85
rs345767	15	33402661	G/T	0.483	(T)	0.94693	20.77
chr15:33402892:D	15	33402892	G/GA	0.483	(G)	0.97156	21.71
rs2930131	15	33261232	A/G	0.484	(G)	1	41.16
rs184534815	15	33242181	C/T	0.485	(T)	0.47758	13.51
rs4779586	15	33013770	C/G	0.485	(C)	0.97993	29.59
rs28522640	15	33419940	C/T	0.485	(C)	0.99329	39.77
rs345783	15	33395779	C/G	0.485	(C)	0.9937	21.79
rs34919746	15	33270491	A/G	0.486	(A)	0.84649	4.07
rs2444983	15	33443920	A/G	0.487	(G)	0.89286	3.73
rs345781	15	33395917	A/G	0.487	(G)	0.99234	21.82
rs12916120	15	33083643	A/T	0.488	(A)	0.87371	15.25
rs111923513	15	33120091	C/G	0.489	(G)	0.96473	1.81
rs28750521	15	33348934	A/G	0.489	(A)	0.96774	28.64
rs1258760	15	33051116	C/T	0.489	(C)	0.9923	47.9
rs148272513	15	33430240	C/T	0.491	(C)	0.9223	2.11
rs12901863	15	33374051	A/G	0.491	(A)	0.99305	10.17
rs1258806	15	33091281	A/C	0.491	(A)	1	17.3
rs182951	15	33332101	C/T	0.491	(C)	1	9.48
chr15:33376937:D	15	33376937	C/CC	0.492	(C)	0.9935	10.18
rs145050877	15	33064199	C/T	0.493	(C)	0.47113	1.21
rs10519740	15	33040782	C/T	0.494	(T)	0.99767	47.91
rs62002611	15	33026288	A/G	0.495	(G)	0.91145	16.67
chr15:33032257:D	15	33032257	T/TA	0.495	(T)	0.93091	2.52
rs1902149	15	33417586	A/G	0.495	(G)	0.99022	39.9
chr15:33417417:D	15	33417417	A/AT	0.496	(AT)	0.98644	5.39
rs8037112	15	32962759	A/G	0.496	(G)	0.99916	36.72
rs140751293	15	32980444	C/G	0.497	(G)	0.50528	1.48
rs34934482	15	33042043	C/G	0.498	(C)	0.99855	47.93
rs345776	15	33398259	A/G	0.498	(A)	0.99887	21.66
rs1988447	15	33417326	C/G	0.499	(C)	0.99031	39.9
rs3861199	15	33416663	A/G	0.499	(G)	0.99226	9.6
rs72719330	15	33224202	A/G	0.5	(G)	0.70279	2.15
rs345796	15	33377105	A/T	0.5	(T)	0.99115	10.21
rs113068179	15	33046977	C/T	0.501	(T)	0.64597	1.76
rs3861200	15	33417168	A/G	0.501	(A)	0.99043	39.9
rs8041426	15	33426941	A/G	0.501	(G)	0.99208	9.97
rs4453446	15	33032838	C/T	0.502	(T)	0.96489	2.44
rs35104469	15	33200196	C/T	0.502	(C)	0.98734	25.49
rs3850097	15	33417073	A/G	0.502	(A)	0.99048	39.9
rs345797	15	33377152	G/T	0.502	(G)	0.99129	10.21
rs34781470	15	33041820	A/C	0.502	(C)	0.99852	47.94
rs4779588	15	33041523	C/G	0.502	(G)	0.99904	47.94
rs12911648	15	33196270	G/T	0.503	(G)	0.97037	40.61
rs6494893	15	33423422	C/T	0.503	(C)	0.99545	9.97
rs8024139	15	33423913	A/G	0.503	(G)	0.99561	9.97
rs4779587	15	33041254	C/T	0.503	(C)	0.99931	47.94
rs118037553	15	33071015	A/G	0.504	(G)	0.98278	1.61
rs8031380	15	33041130	A/G	0.504	(G)	0.99944	47.94
rs79009592	15	33208429	C/T	0.505	(T)	0.52274	4.76
rs145932720	15	33428380	C/G	0.505	(C)	0.91976	2.12
rs111351415	15	33072708	A/C	0.505	(C)	0.98286	1.61
rs66919620	15	33199763	C/G	0.505	(G)	0.98715	25.48
rs1902148	15	33417552	C/T	0.505	(C)	0.99556	47.46
rs12592365	15	33447860	C/T	0.507	(C)	0.9867	44.2
rs1528734	15	33015206	A/G	0.507	(A)	1	30.01
rs345882	15	33327689	A/T	0.508	(A)	0.99833	9.43
rs2124170	15	33410240	A/G	0.509	(G)	0.90693	1.44
rs345843	15	33312816	C/G	0.509	(C)	0.99742	26.58
rs140639865	15	33131515	C/T	0.511	(C)	0.81832	1.57
rs8041254	15	32962642	C/T	0.511	(C)	0.99729	36.73
rs7168877	15	33011127	A/G	0.512	(A)	0.97572	29.75
rs2037841	15	33033769	A/T	0.513	(A)	0.68171	1.62
rs117209258	15	33457882	G/T	0.513	(G)	0.68885	1.55
rs12903383	15	33431707	A/G	0.513	(G)	0.98721	48.26
rs345889	15	33333063	A/G	0.513	(G)	0.99708	9.42
rs8023846	15	33423774	A/G	0.513	(G)	1	10.02
chr15:33308331:D	15	33308331	A/AA	0.514	(A)	0.84732	14.1
rs17816567	15	33258739	A/T	0.514	(A)	0.88812	2.74
rs345833	15	33310796	C/T	0.514	(T)	0.99371	26.67
rs345848	15	33314830	A/G	0.514	(A)	0.99963	26.62
chr15:33053742:D	15	33053742	G/GT	0.515	(G)	0.96308	47.73
rs345794	15	33376126	C/T	0.515	(T)	0.98975	47.5
rs2339159	15	33091617	A/T	0.515	(T)	0.99743	17.42
rs6494692	15	33094597	G/T	0.515	(G)	1	17.49
rs111457213	15	33068768	A/G	0.516	(A)	0.98666	1.62
rs1902150	15	33417872	C/G	0.516	(G)	0.98978	39.88
rs12905294	15	33106968	A/G	0.516	(A)	0.9976	41.27
rs34573964	15	33131237	A/G	0.517	(G)	0.8127	47.45
rs345841	15	33312409	C/G	0.519	(C)	0.99692	26.68
rs114683634	15	33077234	C/T	0.52	(C)	0.7636	1.06
rs12592288	15	33006508	A/G	0.52	(G)	0.97601	29.84
rs145798605	15	33424572	G/T	0.521	(T)	0.91819	2.12
rs148958532	15	33424573	C/T	0.521	(T)	0.91819	2.12
rs118130787	15	33158269	A/G	0.522	(A)	0.61708	2.1
rs117469193	15	33102584	C/G	0.522	(C)	0.73648	1.22
rs12917013	15	33389441	C/G	0.524	(C)	0.99405	10.88
rs78443453	15	33331980	A/C	0.525	(C)	0.54808	1.38
rs142114172	15	33010513	C/T	0.526	(T)	0.71789	3.16
rs77010632	15	33048553	C/G	0.526	(G)	0.97116	2.45
chr15:33372275:D	15	33372275	A/AT	0.526	(A)	0.98513	10.19
rs345844	15	33312998	A/G	0.526	(G)	0.999	26.59
rs141883130	15	33401510	C/G	0.527	(G)	0.86772	1.8
rs62000620	15	33226820	A/G	0.527	(G)	0.87555	21.97
rs116980703	15	33410453	C/G	0.527	(G)	0.88557	1.52
rs12910785	15	33372306	C/G	0.527	(C)	0.98523	10.19
rs9783724	15	33372318	A/C	0.527	(A)	0.98528	10.19
rs142832838	15	33418957	A/G	0.528	(A)	0.94858	2.68
rs62002618	15	33053493	C/T	0.528	(T)	0.96165	19.91
rs74011830	15	33090417	A/C	0.529	(A)	0.43976	2.67
rs118063779	15	33039872	A/G	0.529	(A)	0.97364	2.47
rs12442768	15	33062361	A/C	0.529	(A)	0.98961	19.85
rs12594148	15	33006415	C/T	0.53	(T)	0.97692	29.87
rs74014360	15	33248874	A/C	0.531	(C)	0.89318	4.2
rs10519739	15	33040596	A/C	0.531	(A)	0.97458	2.48
rs10519772	15	33306742	A/G	0.532	(A)	0.99402	34.67
rs72717671	15	33119376	C/T	0.533	(T)	0.42864	2.58
rs117844955	15	33335362	A/T	0.533	(T)	0.86491	24.56
rs117183730	15	33335363	G/T	0.533	(T)	0.86491	24.56
rs118105778	15	33335364	C/T	0.533	(T)	0.86491	24.56
rs117560086	15	33335361	G/T	0.533	(T)	0.86492	24.56
rs72719359	15	33270111	C/T	0.534	(T)	0.45692	2.57
rs113116484	15	33095523	C/T	0.534	(T)	0.94111	1.2
rs150763511	15	33352501	A/T	0.534	(T)	0.9787	2.36
rs60238287	15	33317333	A/G	0.535	(G)	0.67054	1.39
chr15:33069728:D	15	33069728	T/TA	0.535	(TA)	0.83212	20.03
rs142440014	15	33352558	A/C	0.535	(C)	0.97892	2.36
rs12050843	15	33309028	G/T	0.537	(T)	0.61706	29.59
rs2444981	15	33439414	C/T	0.537	(T)	0.91436	3.79
chr15:33374237:D	15	33374237	T/TG	0.538	(T)	0.8189	3.07
rs2468752	15	33435366	A/C	0.538	(C)	0.99238	41.55
rs12591802	15	33006404	A/G	0.539	(G)	0.97644	29.88
rs113263041	15	33099174	C/T	0.54	(T)	0.93133	1.2
rs1979168	15	33063226	A/C	0.54	(A)	0.93722	22.64
rs11633548	15	32970156	C/T	0.54	(T)	0.97137	41.44
rs147823076	15	33069683	A/T	0.54	(T)	0.97402	1.66
rs2444970	15	33435257	A/G	0.54	(A)	0.99233	41.55
rs113615613	15	33091538	C/T	0.541	(T)	0.94508	1.2
rs2600522	15	33054126	G/T	0.541	(T)	0.98298	47.77
rs12148200	15	33058435	A/T	0.541	(T)	0.98965	19.83
rs12917561	15	33358384	C/T	0.541	(C)	0.99161	10.79
rs11072255	15	33433419	C/G	0.541	(G)	0.99523	41.93
rs76600601	15	33056100	C/T	0.542	(C)	0.98818	9.9
rs345803	15	33387095	G/T	0.542	(G)	0.99607	10.93
rs10519789	15	33386299	C/T	0.542	(T)	0.99828	10.92
rs189984032	15	33361882	A/C	0.544	(C)	0.98587	2.36
rs12911944	15	33416289	A/G	0.544	(G)	0.99294	9.59
chr15:33385464:I	15	33385464	G/GC	0.544	(GC)	0.99786	10.92
rs345788	15	33391788	C/T	0.545	(C)	0.9797	16.02
rs145558244	15	33358288	A/C	0.545	(C)	0.98452	2.36
rs148242556	15	33363219	A/G	0.545	(A)	0.98595	2.36
rs79773860	15	33259250	A/G	0.545	(A)	0.98767	5.43
rs17235589	15	33387144	A/T	0.545	(T)	0.99818	10.91
rs112809541	15	33253437	C/T	0.546	(C)	0.8009	4.5
rs151246361	15	33116478	A/G	0.546	(G)	0.88371	1.78
rs75712366	15	33415800	A/G	0.546	(G)	0.99157	5.43
rs143720696	15	33364785	A/G	0.548	(A)	0.98583	2.36
rs78128062	15	33259334	C/G	0.548	(C)	0.98715	5.43
rs7165737	15	32977101	A/G	0.548	(A)	1	35.51
rs148904592	15	33365571	A/G	0.549	(G)	0.98573	2.36
rs345749	15	33343682	A/G	0.549	(G)	0.99664	44.7
rs17816405	15	33119746	A/G	0.55	(A)	0.88127	1.8
rs144322642	15	33366866	A/C	0.551	(C)	0.98537	2.36
rs112346109	15	33301656	C/T	0.552	(T)	0.61398	1.86
chr15:33280979:I	15	33280979	G/GA	0.552	(GA)	0.92401	19.07
rs2444956	15	33412471	A/C	0.552	(C)	0.99768	31.94
rs1454988	15	33334374	A/G	0.553	(A)	0.99822	44.72
rs34054489	15	33002694	A/T	0.554	(T)	0.4712	23.37
rs188615106	15	32955036	A/G	0.554	(G)	0.72623	2.48
rs12148844	15	33457627	C/T	0.554	(C)	0.95515	29.09
rs72717668	15	33106273	C/G	0.554	(G)	0.97936	10.18
rs55741843	15	33205219	C/G	0.554	(G)	0.99665	25.19
rs2204722	15	33058963	A/C	0.554	(C)	0.99756	29.25
rs10519773	15	33307453	C/T	0.555	(T)	0.99861	17.07
rs345880	15	33327182	C/T	0.556	(T)	0.99994	44.69
rs168292	15	33327781	C/T	0.556	(C)	0.99994	44.69
rs345884	15	33328166	C/G	0.556	(C)	0.99994	44.69
chr15:33021582:D	15	33021582	A/AG	0.557	(A)	0.91497	2.89
rs12898633	15	32969153	C/T	0.557	(T)	0.96975	41.32
rs7167214	15	33014295	C/G	0.557	(G)	0.98619	30.24
rs2468751	15	33435045	C/G	0.557	(G)	0.99118	12.41
rs113829347	15	33079234	C/T	0.558	(C)	0.95858	1.64
rs345878	15	33326199	C/T	0.558	(C)	0.99989	44.69
rs17228585	15	32985305	A/T	0.559	(T)	0.9093	2.97
rs7164682	15	33432612	C/G	0.559	(G)	0.99779	48.65
rs112768611	15	33082613	A/C	0.56	(C)	0.95354	1.64
rs56168838	15	33469284	A/G	0.563	(A)	0.93012	10.32
rs6494957	15	33488251	C/T	0.563	(T)	0.93941	33.61
rs145005792	15	33416588	C/T	0.563	(T)	0.93949	2.67
rs74882202	15	33051905	C/G	0.563	(C)	0.97809	2.5
rs11637738	15	33450651	A/G	0.563	(G)	0.9805	44.28
rs6494964	15	33493221	A/G	0.563	(A)	0.99822	31.71
rs11855680	15	32962450	C/G	0.564	(G)	0.88398	22.49
chr15:33405614:D	15	33405614	T/TT	0.564	(T)	0.97428	31.41
rs4780086	15	33432319	C/T	0.564	(T)	0.99682	41.96
rs139059733	15	33350673	G/T	0.565	(T)	0.74334	1.54
chr15:33331957:I	15	33331957	C/CT	0.565	(C)	0.99175	44.89
rs139565813	15	33350842	C/T	0.566	(C)	0.74371	1.54
rs17228815	15	33118854	C/T	0.566	(T)	0.88498	1.79
chr15:33405608:D	15	33405608	C/CC	0.566	(C)	0.98431	31.51
rs10519793	15	33415329	G/T	0.567	(T)	0.99224	5.42
rs345746	15	33342146	A/T	0.567	(T)	0.99757	44.76
rs72715291	15	33009231	A/C	0.568	(C)	0.67573	4.78
rs75411053	15	33389880	A/G	0.568	(G)	0.96369	6.38
rs17235498	15	33332762	A/C	0.569	(A)	0.74061	1.61
rs34606248	15	33350142	A/T	0.569	(T)	0.97157	31.4
rs72719366	15	33307725	A/G	0.57	(G)	0.50925	2.73
rs78871116	15	33493677	C/T	0.57	(C)	0.87632	2.42
rs17816411	15	33120949	A/G	0.57	(G)	0.8829	1.79
rs345752	15	33344410	A/G	0.57	(G)	0.99112	44.52
rs2444953	15	33409321	A/G	0.57	(A)	0.99822	31.94
rs17816417	15	33121054	A/G	0.571	(A)	0.88284	1.79
rs16964853	15	33385074	A/G	0.571	(G)	0.96685	6.38
chr15:33328519:D	15	33328519	T/TA	0.571	(TA)	0.98752	42.84
rs143295099	15	33377159	C/T	0.572	(T)	0.77919	1.06
rs59125471	15	33043102	C/G	0.572	(C)	0.9815	2.49
rs1567848	15	33484202	A/C	0.572	(A)	0.99146	23.67
rs17228564	15	32961905	C/G	0.573	(G)	0.88095	22.5
rs12148790	15	32997780	C/T	0.573	(T)	0.90582	1.95
rs717411	15	33415174	A/G	0.573	(G)	0.99248	5.42
rs11637274	15	33456673	C/T	0.573	(C)	0.99612	49.85
rs10519792	15	33414276	A/C	0.573	(A)	0.99625	5.61
rs17228822	15	33123939	C/T	0.574	(C)	0.87996	1.79
rs149440737	15	33123451	A/G	0.574	(A)	0.88032	1.79
rs12439770	15	33040994	A/G	0.574	(G)	0.94183	4.3
rs345877	15	33325844	A/G	0.574	(G)	0.99899	44.67
rs11072170	15	33359370	C/T	0.575	(T)	0.99741	33.92
rs345881	15	33327515	A/G	0.575	(G)	0.9999	38.13
rs345883	15	33327871	C/T	0.575	(T)	0.99991	38.13
rs79008474	15	33368833	A/C	0.576	(A)	0.74629	4.08
chr15:33052263:D	15	33052263	C/CT	0.576	(C)	0.9737	47.4
rs11853251	15	33043368	A/G	0.576	(A)	0.98259	2.49
rs345886	15	33329838	G/T	0.576	(G)	0.99994	38.13
rs139622003	15	33420935	A/G	0.577	(A)	0.89803	2.32
rs4779607	15	33431921	C/T	0.577	(C)	0.99296	48.53
rs4779608	15	33431944	A/G	0.577	(A)	0.99297	48.53
chr15:33141801:D	15	33141801	A/AT	0.578	(A)	0.44769	13.64
rs145560992	15	33124841	C/T	0.58	(C)	0.8764	1.79
rs10519768	15	33259852	A/G	0.58	(G)	0.98274	5.48
rs7178197	15	33259043	A/C	0.58	(C)	1	5.5
chr15:33013359:D	15	33013359	A/AA	0.581	(AA)	0.72689	1.61
rs143763277	15	33129909	C/T	0.581	(C)	0.7766	1.67
rs8028079	15	33349282	A/G	0.581	(A)	0.98432	16.48
rs12911544	15	33079488	A/G	0.581	(G)	1	19.73
rs76030964	15	33487668	A/G	0.582	(G)	0.82922	7.54
rs145623716	15	33465911	C/T	0.583	(C)	0.6675	6.31
rs345786	15	33394560	A/T	0.583	(A)	0.99045	21.71
rs345885	15	33328497	C/T	0.583	(T)	0.99251	43.01
rs140173725	15	33392815	A/T	0.584	(A)	0.53335	1.7
rs75690330	15	33223579	C/T	0.584	(T)	0.97095	4.8
rs345836	15	33311302	A/G	0.586	(G)	0.96516	27.57
rs345879	15	33326263	A/G	0.586	(A)	0.99231	43
chr15:33396699:I	15	33396699	C/CA	0.587	(CA)	0.89794	18.43
rs114943683	15	33445983	A/G	0.587	(G)	0.98446	5.42
chr15:33063035:D	15	33063035	A/AT	0.587	(AT)	0.99246	10.03
rs2619178	15	33336077	A/G	0.587	(A)	0.99618	38.11
rs4779609	15	33432039	C/T	0.587	(C)	0.99908	48.72
rs343898	15	33333942	C/G	0.588	(C)	0.99101	43.01
rs345887	15	33329895	A/G	0.588	(G)	0.99918	38.16
chr15:33177175:D	15	33177175	G/GC	0.589	(G)	0.88872	19.18
rs142603474	15	33019630	C/T	0.59	(T)	0.79415	1.8
rs7494771	15	33125247	C/T	0.59	(C)	0.87231	1.79
rs62000626	15	33264498	C/T	0.59	(C)	0.87654	2.5
rs345762	15	33406381	C/T	0.59	(C)	0.99473	32.14
rs345759	15	33407543	A/G	0.59	(A)	0.99923	32
rs12901507	15	33452016	G/T	0.591	(G)	0.93258	8.19
rs139672937	15	33271551	G/T	0.592	(T)	0.44923	2.64
chr15:33086769:I	15	33086769	C/CA	0.592	(CA)	0.68424	2.46
rs117804335	15	33261185	A/G	0.592	(A)	0.88647	3.88
rs7171392	15	33487521	C/T	0.592	(T)	0.90422	34.24
rs79804251	15	33264754	C/G	0.592	(G)	0.96268	6.65
rs144968978	15	33003605	C/T	0.593	(T)	0.51508	2.63
rs11631936	15	33483314	C/T	0.593	(C)	0.75291	8.92
rs4472803	15	33125971	A/C	0.593	(A)	0.87035	1.79
chr15:33125733:D	15	33125733	G/GG	0.593	(G)	0.87074	1.79
chr15:33125738:D	15	33125738	G/GT	0.593	(G)	0.87074	1.79
rs8026162	15	33449265	A/G	0.593	(A)	0.97166	28.71
rs78829920	15	33473676	A/G	0.594	(G)	0.53309	2.67
rs75193093	15	33127136	A/G	0.594	(G)	0.86935	1.79
rs2339160	15	33127068	C/T	0.594	(C)	0.86941	1.79
rs896506	15	33126354	G/T	0.594	(T)	0.86982	1.79
rs7164676	15	33432601	C/T	0.594	(T)	0.94086	46.4
rs143099040	15	32975092	A/G	0.595	(G)	0.6128	1.4
rs144356801	15	33127855	C/T	0.595	(C)	0.86891	1.79
chr15:33127822:D	15	33127822	T/TG	0.595	(T)	0.86895	1.79
chr15:33303728:D	15	33303728	T/TT	0.595	(TT)	0.95273	7.12
rs2167509	15	33129097	C/T	0.596	(T)	0.86823	1.79
chr15:33456298:D	15	33456298	G/GA	0.596	(G)	0.97223	28.41
rs4779610	15	33432132	A/T	0.596	(A)	0.98513	48.29
rs343900	15	33335100	C/T	0.596	(C)	0.99007	43
rs78716515	15	33371203	A/G	0.597	(G)	0.56671	1.37
rs144681281	15	33468190	C/T	0.598	(T)	0.86529	2.38
rs12594235	15	32994336	G/T	0.598	(T)	0.95554	35.57
chr15:33432563:I	15	33432563	G/GA	0.598	(GA)	0.95753	47.23
rs1399079	15	33447150	C/T	0.599	(C)	0.98995	6.3
chr15:33258473:I	15	33258473	G/GT	0.6	(GT)	0.74286	4.1
rs7180533	15	33206460	G/T	0.6	(G)	0.99919	40.14
rs7165173	15	33432543	A/G	0.6	(G)	0.99922	48.75
rs2468756	15	33436984	A/C	0.601	(A)	0.99922	47.91
rs12050625	15	32963817	C/T	0.602	(C)	0.62203	3.82
rs74011972	15	33077986	A/G	0.603	(A)	0.95229	1.68
rs7162862	15	33462495	A/G	0.603	(A)	0.9971	7.09
rs4780036	15	33003460	C/G	0.604	(G)	0.89446	1.95
rs112940280	15	33075816	C/T	0.604	(T)	0.94745	1.7
rs345778	15	33397146	C/T	0.607	(C)	0.99143	10.91
rs111445153	15	33413888	C/T	0.607	(C)	0.99321	5.42
rs345825	15	33304954	C/T	0.608	(C)	0.97272	24.06
chr15:33489242:I	15	33489242	G/GT	0.609	(GT)	0.53414	2.17
rs190828352	15	33068282	A/C	0.609	(C)	0.6101	1.87
rs16958114	15	33042338	A/C	0.609	(A)	0.94168	4.34
rs1258761	15	33050748	C/G	0.609	(G)	0.9851	43.53
rs343903	15	33338459	A/G	0.609	(G)	0.98986	43.01
rs117458126	15	33046165	A/T	0.61	(A)	0.92624	1.09
rs7162923	15	33327028	C/T	0.61	(T)	1	48.52
rs146417873	15	32981103	C/T	0.611	(C)	0.66821	1.41
rs343904	15	33338775	A/G	0.611	(G)	0.98746	42.94
rs2444974	15	33435998	C/T	0.611	(C)	0.99828	47.96
rs2444975	15	33436179	A/G	0.611	(A)	0.99847	47.96
rs142551207	15	33495270	A/G	0.612	(A)	0.60778	1.39
rs115347060	15	33447320	A/G	0.612	(G)	0.99617	6.25
rs4332721	15	33447321	A/C	0.612	(C)	0.99617	6.25
rs2444973	15	33435942	A/G	0.612	(A)	0.99822	47.96
rs11072275	15	33453043	A/G	0.614	(G)	0.98258	44.43
rs8036136	15	33057088	G/T	0.614	(T)	0.99363	29.57
rs1869035	15	33056641	A/G	0.614	(G)	0.99706	29.47
rs28697991	15	33057567	A/T	0.614	(A)	0.99862	29.54
rs343908	15	33339826	A/G	0.615	(G)	0.98995	43
rs7165347	15	33432602	A/G	0.616	(G)	0.93739	46.28
rs4780039	15	33057710	C/T	0.616	(T)	0.99924	29.55
rs77974946	15	33491652	G/T	0.617	(T)	0.84715	7.44
rs6494652	15	33056851	A/T	0.617	(A)	0.99683	29.5
rs57077925	15	33258002	A/C	0.619	(A)	0.79623	3.01
rs117664086	15	33496716	A/G	0.62	(G)	0.88058	1.72
rs11630560	15	33422615	A/G	0.62	(G)	0.97925	6.94
rs2444972	15	33435493	A/G	0.62	(A)	0.99777	47.96
chr15:33333892:D	15	33333892	T/TA	0.621	(TA)	0.84551	2.07
rs116873922	15	33445100	A/C	0.622	(C)	0.83745	2.54
rs146611697	15	33016116	A/G	0.623	(G)	0.77008	2.92
rs17228669	15	33042732	A/G	0.623	(G)	0.98804	43.58
rs76119207	15	33399056	C/T	0.625	(T)	0.58244	1.66
rs7182252	15	33001566	C/T	0.625	(C)	0.87408	1.9
rs2444967	15	33433635	A/G	0.625	(A)	0.9992	40.52
rs75907896	15	33003303	A/G	0.627	(A)	0.89282	1.9
rs71462822	15	33052633	A/G	0.627	(G)	0.92824	1.09
rs2444969	15	33435073	A/T	0.627	(A)	0.99741	47.97
rs147398887	15	33373504	A/C	0.628	(A)	0.94407	2.61
rs11639303	15	33360483	A/G	0.628	(A)	0.99049	33.84
rs111790551	15	33449366	C/T	0.628	(C)	0.99112	6.24
rs62764161	15	33101515	C/G	0.63	(C)	0.83755	33.55
chr15:33402985:D	15	33402985	T/TT	0.63	(T)	0.96357	10.93
rs16966185	15	33465227	A/T	0.63	(T)	0.98045	31.85
rs12901484	15	33431556	C/G	0.631	(C)	0.87599	44.06
rs76540084	15	33456483	A/G	0.632	(G)	0.94738	5.35
rs1598269	15	33347559	C/T	0.633	(T)	0.98778	16.54
rs12441885	15	33299232	A/G	0.634	(A)	0.99317	34.75
rs16958617	15	33062392	C/T	0.634	(C)	0.99718	10.07
chr15:33387281:D	15	33387281	G/GC	0.635	(GC)	0.49762	2.62
rs12910660	15	33107847	A/G	0.635	(G)	0.78158	4.6
rs12101826	15	33316592	C/T	0.635	(T)	0.96059	32.68
rs12442498	15	33429506	C/T	0.635	(T)	0.9918	42.68
rs2053939	15	33056216	C/T	0.635	(C)	1	29.51
chr15:33361880:D	15	33361880	C/CA	0.636	(C)	0.83042	2.96
rs12906467	15	33003131	A/C	0.638	(A)	0.56367	4.56
rs2178266	15	33055839	A/T	0.639	(A)	0.96418	5.66
rs2141437	15	33055856	A/G	0.641	(A)	0.96493	5.65
rs71462835	15	33307201	G/T	0.641	(G)	0.99356	22.94
rs12902782	15	33417957	A/G	0.642	(G)	0.97803	4.15
rs117797686	15	33186997	C/T	0.645	(C)	0.47283	3.69
rs61999990	15	33364552	C/T	0.645	(C)	0.85861	5.35
rs72717701	15	33172346	C/T	0.647	(C)	0.9529	2.87
rs2468746	15	33432181	A/T	0.647	(T)	0.99784	40.55
rs62000008	15	33396219	G/T	0.648	(G)	0.98434	11.03
rs7180763	15	33431089	G/T	0.649	(G)	0.99506	42.63
rs12906052	15	32996702	C/T	0.65	(C)	0.8799	2.35
rs7496578	15	33039620	C/T	0.65	(T)	0.97956	45.39
rs71462854	15	33468456	C/T	0.651	(C)	0.94491	31.39
rs80098126	15	33438333	C/T	0.651	(T)	0.954	4.55
rs343919	15	33291781	G/T	0.651	(T)	0.986	23.6
rs80253920	15	33281196	G/T	0.652	(G)	0.7974	1.64
rs12907458	15	33431639	C/T	0.652	(C)	0.9163	45.57
rs345876	15	33325541	A/C	0.652	(C)	0.99559	44.48
chr15:33365928:D	15	33365928	A/AG	0.654	(AG)	0.87416	5.08
chr15:33107138:D	15	33107138	T/TT	0.654	(TT)	0.94503	40.62
chr15:33305688:D	15	33305688	A/AG	0.657	(AG)	0.9743	43.72
rs345890	15	33333388	A/G	0.658	(G)	0.99762	38.85
rs343924	15	33298554	C/G	0.658	(C)	0.99813	23.56
rs62012810	15	33490089	C/G	0.659	(G)	0.75664	7.5
rs2141438	15	33055904	A/G	0.659	(G)	0.96429	5.62
rs10851823	15	33357755	C/T	0.659	(T)	0.99876	33.93
rs62002602	15	32986180	A/G	0.66	(A)	0.76412	12.96
rs4780074	15	33358079	A/G	0.66	(G)	0.99893	33.93
rs17235547	15	33358328	C/T	0.661	(C)	0.99906	33.93
rs79224957	15	33463647	G/T	0.662	(T)	0.91147	2.9
rs7163938	15	33492457	C/T	0.663	(C)	0.84644	7.5
rs11635362	15	32966229	C/T	0.663	(C)	0.92003	37.99
rs149297959	15	33168786	G/T	0.665	(G)	0.72711	2.19
rs4337272	15	33039821	A/G	0.667	(G)	0.96822	45.62
rs998557	15	33218040	C/T	0.667	(T)	0.98042	25.6
rs2468755	15	33436673	C/G	0.667	(C)	0.98839	48.19
rs12904870	15	33207082	C/T	0.667	(T)	0.99761	41.58
rs11858945	15	33491163	C/T	0.668	(C)	0.84539	7.49
rs12148371	15	33087016	A/G	0.67	(G)	0.9759	23.39
rs8039575	15	32981085	A/G	0.672	(A)	0.55047	4.87
rs150962800	15	33260973	C/T	0.673	(C)	0.83914	2.48
rs35573301	15	33344675	C/G	0.673	(C)	0.87613	3.3
rs11072253	15	33431275	G/T	0.673	(T)	0.99885	49.38
rs2468749	15	33433435	C/T	0.674	(T)	0.99931	40.52
rs2444964	15	33433259	A/T	0.674	(A)	0.99935	40.53
rs2468748	15	33433298	A/C	0.674	(A)	0.99939	40.53
rs2444965	15	33433465	C/T	0.674	(C)	0.9996	40.52
rs2444966	15	33433561	G/T	0.674	(T)	0.99977	40.52
rs2468750	15	33433582	A/C	0.674	(C)	0.99981	40.52
rs137897341	15	33066861	A/C	0.675	(A)	0.52973	2.61
chr15:33070195:D	15	33070195	T/TT	0.675	(TT)	0.53824	11.23
chr15:33431653:I	15	33431653	C/CG	0.675	(CG)	0.88802	44.68
rs16973303	15	33020928	G/T	0.675	(T)	0.97585	32.92
rs11072264	15	33442996	A/T	0.675	(A)	0.98797	6.22
rs11631339	15	33097894	C/T	0.675	(T)	0.99897	24.89
rs11635767	15	33431325	C/T	0.675	(C)	0.99939	49.37
rs11629551	15	33431339	C/T	0.675	(T)	0.99946	49.37
rs11629582	15	33431404	C/T	0.675	(T)	0.99953	49.37
chr15:33019405:D	15	33019405	T/TA	0.676	(T)	0.94598	28.5
rs7178325	15	33210037	C/G	0.676	(C)	0.99601	42.27
rs79404119	15	33342345	G/T	0.679	(G)	0.79585	1.36
rs12902241	15	33226323	A/G	0.679	(A)	0.98697	41.46
rs343921	15	33294217	A/G	0.679	(G)	0.9936	23.75
rs345775	15	33399248	A/T	0.679	(A)	0.99491	17.56
rs7178460	15	33237518	A/G	0.68	(A)	0.92489	4.28
rs7178175	15	33209979	A/G	0.68	(A)	0.99755	42.24
rs17228908	15	33194643	C/T	0.68	(C)	1	25.04
rs138261406	15	33325262	C/T	0.682	(C)	0.84525	1.82
rs118061169	15	32976183	C/T	0.683	(T)	0.79551	1.34
rs112068504	15	32960105	A/T	0.683	(T)	0.86761	22.44
rs78297804	15	33319870	C/T	0.684	(C)	0.84041	1.82
rs79347934	15	33321262	C/T	0.684	(T)	0.84219	1.82
rs74539352	15	33321485	A/G	0.684	(G)	0.84238	1.82
rs117877616	15	33321552	A/G	0.684	(G)	0.84242	1.82
rs143741178	15	33323091	G/T	0.684	(G)	0.84347	1.82
chr15:33436574:I	15	33436574	A/AT	0.684	(AT)	0.90801	43.46
rs2339115	15	32998952	C/T	0.684	(C)	0.91286	2.01
[truncated: 637 more rows]
